# Supplementary material for: Dengue Virus Infection of the Aedes aegypti Salivary Gland and Chemosensory Apparatus Induces Genes that Modulate Infection and Blood-Feeding Behavior
Source: PLoS Pathog. 2012 Mar 29;8(3):e1002631. doi: 10.1371/journal.ppat.1002631 (PMC3315490; doi:10.1371/journal.ppat.1002631)
Supplement: Table S1 — Log2-fold values and functional groups of transcripts that were significantly enriched in the naïve salivary gland relative to the carcass. Functional group abbreviations: CS, cytoskeletal and structural; CSR, chemosensory reception; DIV, diverse functions; DIG, blood and sugar food digestive; IMM, immunity; MET, metabolism; PROT, proteolysis; RSM, redox, stress and mitochondrion; RTT, replication, transcription, and translation; TRP, transport; UKN, unknown functions. (XLSX) [file ppat.1002631.s003.xlsx]

## Sheet: Sheet1
Table S1. Log2-fold values and functional groups of transcripts that were significantly enriched in the naïve salivary gland relative to the carcass. Functional group abbreviations: CS, cytoskeletal and structural; CSR, chemosensory reception; DIV, diverse functions; DIG, blood and sugar food digestive; IMM, immunity; MET, metabolism; PROT, proteolysis; RSM, redox, stress and mitochondrion; RTT, …
Gene ID	Description	Functional class	Comment	SG enrichment (log2-fold)
AAEL009226	conserved hypothetical protein	CS		5.85554
AAEL010215	filamin, putative	CS		4.42199
AAEL014591	filamin, putative	CS		3.80401
AAEL011436	myosin xv	CS		2.73916
AAEL007194	pupal cuticle protein, putative	CS		2.69272
AAEL007092	conserved hypothetical protein	CS		2.4693
AAEL006336	conserved hypothetical protein	CS		2.38746
AAEL017258	possible mucin	CS		2.17395
AAEL008308	conserved hypothetical protein	CS		2.10105
AAEL009010	conserved hypothetical protein	CS		2.03899
AAEL005407	annexin x	CS		1.97921
AAEL015057	hypothetical protein	CS		1.88297
AAEL000339	paxillin, putative	CS		1.85579
AAEL008318	cadherin, putative	CS		1.85551
AAEL005189	colmedin	CS		1.82583
AAEL013786	growth factor receptor-bound protein	CS		1.79206
AAEL002458	pupal cuticle protein, putative	CS		1.72239
AAEL007506	lava lamp protein	CS		1.715
AAEL009991	myosin iii	CS		1.68134
AAEL007192	pupal cuticle protein, putative	CS		1.64754
AAEL011803	prohibitin, putative	CS		1.63571
AAEL008873	pupal cuticle protein 78E, putative	CS		1.60245
AAEL011302	annexin	CS		1.60245
AAEL010265	hypothetical protein	CS		1.58606
AAEL007162	gaba(a) receptor-associated protein	CS		1.57229
AAEL010289	beta nu integrin subunit	CS		1.53475
AAEL003784	conserved hypothetical protein	CS		1.50118
AAEL004475	arp2/3 complex 21 kd subunit	CS		1.48715
AAEL009969	axonemal dynein light chain	CS		1.47573
AAEL006340	conserved hypothetical protein	CS		1.42069
AAEL011566	cell adhesion molecule	CS		1.41071
AAEL004227	myosin vi	CS		1.39391
AAEL002482	hypothetical protein	CS		1.38883
AAEL009271	testin	CS		1.37413
AAEL015606	hypothetical protein	CS		1.3692
AAEL007132	dynein heavy chain	CS		1.3408
AAEL004668	septin	CS		1.33697
AAEL001353	rhogef and pleckstrin domain protein	CS		1.32611
AAEL011336	conserved hypothetical protein	CS		1.26236
AAEL001411	myosin heavy chain, nonmuscle or smooth muscle	CS		1.25458
AAEL008513	hypothetical protein	CS		1.20764
AAEL004623	band 4.1-like protein 5, putative	CS		1.20551
AAEL005417	annexin x	CS		1.20173
AAEL002625	conserved hypothetical protein	CS		1.18902
AAEL008057	myosin light chain kinase	CS		1.16616
AAEL002613	conserved hypothetical protein	CS		1.12425
AAEL009630	high-affinity cgmp-specific 3,5-cyclic phosphodiesterase	CS		1.1209
AAEL009616	cadherin	CS		1.10962
AAEL010979	growth factor receptor-bound protein	CS		1.10288
AAEL011972	actin binding protein, putative	CS		1.09163
AAEL003231	conserved hypothetical protein	CS		1.07144
AAEL006242	beta chain spectrin	CS		1.06141
AAEL003615	nervy	CS		1.03404
AAEL001196	cadherin	CS		1.01876
AAEL017262	Structural constituent of cuticle	CS		1.01803
AAEL009793	cuticle protein, putative	CS		1.01655
AAEL014742	ankyrin 2,3/unc44	CS		1.014
AAEL002211	cuticle protein, putative	CS		1.00676
AAEL000485	paramyosin, putative	CS		0.975577
AAEL004747	pupal cuticle protein, putative	CS		0.962282
AAEL006328	conserved hypothetical protein	CS		0.959029
AAEL006231	paraflagellar rod protein, putative	CS		0.92517
AAEL013030	hypothetical protein	CS		0.924434
AAEL007085	adult cuticle protein, putative	CS		0.923571
AAEL006922	calponin/transgelin	CS		0.900093
AAEL006154	conserved hypothetical protein	CS		0.898158
AAEL007439	myosin light chain 1, putative	CS		0.878588
AAEL001603	integrin alpha-ps	CS		0.87461
AAEL004176	microtubule binding protein, putative	CS		0.873848
AAEL004769	pupal cuticle protein, putative	CS		0.864023
AAEL005801	bifunctional aminoacyl-tRNA synthetase	CS		0.859649
AAEL008669	conserved hypothetical protein	CS		0.855868
AAEL012543	myosin motor, putative	CS		0.849908
AAEL017538	hypothetical protein	CS	chitin-binding domain	0.847048
AAEL003155	dynein heavy chain	CS		0.843135
AAEL006933	conserved hypothetical protein	CS		0.839143
AAEL001269	anion exchange protein 2, slc4a2	CS		0.83824
AAEL001582	kinesin	CS		0.834058
AAEL012472	kinesin light chain 1 and	CS		0.831974
AAEL001477	laminin alpha-1, 2 chain	CS		0.828363
AAEL002135	tubulin-specific chaperone b (tubulin folding cofactor b)	CS		0.825698
AAEL004172	tubulin alpha chain	CS		0.817338
AAEL007299	cadherin, putative	CS		0.812376
AAEL004440	tubulin-specific chaperone e	CS		0.809636
AAEL014668	ankyrin 2,3/unc44	CS		0.805832
AAEL004752	pupal cuticle protein, putative	CS		0.80492
AAEL008312	hypothetical protein	CS		0.801105
AAEL008988	adult cuticle protein, putative	CS		0.79725
AAEL004746	structural contituent of cuticle	CS		0.795484
AAEL002229	cuticle protein, putative	CS		0.782724
AAEL012644	conserved hypothetical protein	CS		-5.7689
AAEL010094	cyclin b	CS		-5.44065
AAEL013515	pupal cuticle protein, putative	CS		-5.34867
AAEL002495	conserved hypothetical protein	CS	mucin-like protein	-5.33934
AAEL000335	lamin	CS		-4.90675
AAEL004798	conserved hypothetical protein	CS	mucin-like protein	-4.79502
AAEL017334	conserved hypothetical protein	CS	chitin-binding domain type 2	-3.97442
AAEL009572	cyclin B3	CS		-3.53389
AAEL002572	myosin regulatory light chain 2 (mlc-2)	CS		-3.32563
AAEL011022	cysteinech protein, putative	CS		-3.31328
AAEL012207	myosin light chain 1, putative	CS		-3.22635
AAEL004631	actin	CS		-3.09722
AAEL012840	stathmin	CS		-3.06892
AAEL010975	paramyosin, long form	CS		-2.97028
AAEL001928	actin	CS		-2.91326
AAEL005656	myosin heavy chain, nonmuscle or smooth muscle	CS		-2.86615
AAEL002759	tropomyosin invertebrate	CS		-2.70316
AAEL004235	kinesin-like protein Klp10A	CS		-2.68613
AAEL006701	conserved hypothetical protein	CS		-2.6745
AAEL012519	actin binding protein, putative	CS		-2.5516
AAEL008730	anillin/rhotekin (rtkn)	CS		-2.4705
AAEL006726	innexin	CS		-2.46859
AAEL008499	rabkinesin-6	CS		-2.31854
AAEL001673	actin	CS		-2.30563
AAEL008588	innexin	CS		-2.25895
AAEL006872	calponin/transgelin	CS		-2.24788
AAEL004616	actin	CS		-2.16828
AAEL006953	conserved hypothetical protein	CS		-2.08344
AAEL013242	microtubule binding protein, putative	CS		-2.01674
AAEL005733	myosin heavy chain, nonmuscle or smooth muscle	CS		-2.00692
AAEL005319	myosin light chain kinase	CS		-1.94474
AAEL008340	cell adhesion molecule	CS		-1.87623
AAEL005886	angiomotin	CS		-1.80824
AAEL001605	microtubule binding protein, putative	CS		-1.75158
AAEL002761	tropomyosin invertebrate	CS		-1.73047
AAEL007281	stretchin-mlck	CS		-1.6846
AAEL000346	spastin	CS		-1.67533
AAEL004936	conserved hypothetical protein	CS		-1.67425
AAEL001951	actin	CS		-1.65484
AAEL005009	groucho protein (enhancer of split)	CS		-1.64777
AAEL013661	actin binding protein, putative	CS		-1.64638
AAEL000026	dynein light chain, putative	CS		-1.57767
AAEL003485	adhesion regulating molecule 1 (110 kda cell membrane glycoprotein)	CS		-1.5311
AAEL014703	hypothetical protein	CS		-1.52215
AAEL008110	centrosomin (arrow protein)	CS		-1.50566
AAEL004646	actin	CS		-1.48707
AAEL009227	kinesin heavy chain	CS		-1.47717
AAEL009335	adhesion regulating molecule 1 (110 kda cell membrane glycoprotein)	CS		-1.46908
AAEL004461	lamin, putative	CS		-1.42999
AAEL002195	conserved hypothetical protein	CS		-1.42709
AAEL002185	cuticle protein, putative	CS		-1.4214
AAEL014084	kinesin eg-5	CS		-1.41415
AAEL001904	arp2/3	CS		-1.39684
AAEL010942	kinesin-like protein KIF3A	CS		-1.39299
AAEL000948	membrane, integral membrane	CS		-1.39293
AAEL005961	actin	CS		-1.35419
AAEL013229	tubulin alpha chain	CS		-1.35095
AAEL009219	predicted protein	CS		-1.3406
AAEL013778	f-actin capping protein alpha	CS		-1.3385
AAEL012206	microtubule-associated protein tau	CS		-1.29248
AAEL008303	calponin/transgelin	CS		-1.26798
AAEL003882	conserved hypothetical protein	CS		-1.21496
AAEL007898	calmin	CS		-1.19452
AAEL011334	conserved hypothetical protein	CS		-1.19035
AAEL012031	conserved hypothetical protein	CS		-1.17715
AAEL006776	blastoderm specific protein 25D, putative	CS		-1.15626
AAEL006642	tubulin alpha chain	CS		-1.14938
AAEL003676	myosin I, putative	CS		-1.14486
AAEL005084	tubulin beta chain	CS		-1.13902
AAEL012843	tubulin gamma chain	CS		-1.11889
AAEL014483	conserved hypothetical protein	CS		-1.11473
AAEL011897	conserved hypothetical protein	CS		-1.10258
AAEL007803	lamin b receptor	CS		-1.10109
AAEL008982	adult cuticle protein, putative	CS		-1.07623
AAEL011317	actin	CS		-1.07413
AAEL011154	hypothetical protein	CS		-1.02464
AAEL005964	actin	CS		-1.01946
AAEL008869	pupal cuticle protein 78E, putative	CS		-1.00132
AAEL006179	tubulin alpha chain	CS		-0.978527
AAEL012641	conserved hypothetical protein	CS		-0.972622
AAEL013517	pupal cuticle protein 78E, putative	CS		-0.957295
AAEL004843	actin	CS		-0.93648
AAEL009467	conserved hypothetical protein	CS		-0.923384
AAEL011985	conserved hypothetical protein	CS		-0.917452
AAEL013064	tubulin gamma chain	CS		-0.896928
AAEL000419	conserved hypothetical protein	CS		-0.871354
AAEL007306	alpha-actinin	CS		-0.857102
AAEL008285	pupal cuticle protein, putative	CS		-0.850611
AAEL012421	cadherin	CS		-0.84373
AAEL008872	pupal cuticle protein 78E, putative	CS		-0.822638
AAEL014423	conserved hypothetical protein	CS		-0.820464
AAEL011905	myosin i	CS		-0.819726
AAEL013903	gamma-tubulin complex component 2 (gcp-2)	CS		-0.818905
AAEL007077	integrin beta 1 binding protein (melusin)	CS		-0.803471
AAEL010655	transmembrane protease, serine	CS		-0.798872
AAEL009881	dynein heavy chain	CS		-0.781595
AAEL006408	conserved hypothetical protein	CSR		5.79583
AAEL002587	odorant-binding protein 56e, putative	CSR		3.0291
AAEL017449	AaGr42	CSR		2.6287
AAEL001487	conserved hypothetical protein	CSR		2.49237
AAEL010418	conserved hypothetical protein	CSR		2.24191
AAEL007110	odorant receptor 83c, putative	CSR		2.0745
AAEL017178	odorant receptor	CSR		1.91757
AAEL015506	odorant receptor 83c, putative	CSR		1.83046
AAEL011483	odorant-binding protein 50c, putative	CSR		1.80681
AAEL017432	AaGr70	CSR		1.74851
AAEL006003	odorant receptor	CSR		1.63447
AAEL002022	protein serine/threonine kinase, putative	CSR		1.59103
AAEL017009	odorant receptor	CSR		1.51849
AAEL002716	conserved hypothetical protein	CSR		1.473
AAEL001705	odorant response protein ODR-4, putative	CSR		1.27427
AAEL013423	conserved hypothetical protein	CSR		1.26231
AAEL011895	conserved hypothetical protein	CSR		1.26047
AAEL000846	conserved hypothetical protein	CSR		1.25213
AAEL007603	odorant-binding protein 56a, putative	CSR		1.22
AAEL003311	conserved hypothetical protein	CSR		1.2112
AAEL002596	odorant-binding protein 56e, putative	CSR		1.20363
AAEL000831	conserved hypothetical protein	CSR		1.14394
AAEL005657	conserved hypothetical protein	CSR		1.12905
AAEL008009	conserved hypothetical protein	CSR		1.11919
AAEL011571	gustatory receptor 66a	CSR		1.11284
AAEL011416	conserved hypothetical protein	CSR		1.06299
AAEL013190	gustatory receptor 28b, putative	CSR		1.04087
AAEL014431	conserved hypothetical protein	CSR		1.01816
AAEL008172	conserved hypothetical protein	CSR		1.01796
AAEL004966	conserved hypothetical protein	CSR		1.0009
AAEL011491	odorant-binding protein 50d, putative	CSR		0.993595
AAEL007935	gustatory receptor 28b, putative	CSR		0.985742
AAEL013420	olfactory receptor, putative	CSR		0.985099
AAEL008448	conserved hypothetical protein	CSR		0.969886
AAEL017495	odorant receptor	CSR		0.965602
AAEL001310	odorant receptor 92a, putative	CSR		0.953571
AAEL010426	olfactory receptor, putative	CSR		0.940962
AAEL005999	olfactory receptor, putative	CSR		0.937487
AAEL016981	odorant receptor	CSR		0.93573
AAEL017362	odorant receptor	CSR		0.93476
AAEL008180	conserved hypothetical protein	CSR		0.927507
AAEL006192	hypothetical protein	CSR		0.923678
AAEL013418	conserved hypothetical protein	CSR		0.92207
AAEL008640	conserved hypothetical protein	CSR		0.921929
AAEL006108	conserved hypothetical protein	CSR		0.889854
AAEL002034	protein serine/threonine kinase, putative	CSR		0.879261
AAEL017295	AaGr65	CSR		0.877924
AAEL005682	protein serine/threonine kinase, putative	CSR		0.869973
AAEL017548	odorant receptor - partial	CSR		0.860062
AAEL005772	odorant-binding protein 99c, putative	CSR		0.855136
AAEL010409	conserved hypothetical protein	CSR		0.840556
AAEL004730	conserved hypothetical protein	CSR		0.835405
AAEL007604	odorant-binding protein 56a, putative	CSR		0.835373
AAEL006387	conserved hypothetical protein	CSR		0.832208
AAEL000082	Gustatory receptor 64a, putative	CSR		0.832079
AAEL017138	odorant receptor	CSR		0.830333
AAEL014430	conserved hypothetical protein	CSR		0.812595
AAEL017486	AaGr79	CSR		0.81196
AAEL010874	conserved hypothetical protein	CSR		0.798076
AAEL017000	odorant receptor - partial	CSR		0.797689
AAEL000358	hypothetical protein	CSR		0.792059
AAEL013217	olfactory receptor, putative	CSR		0.790077
AAEL003593	hypothetical protein	CSR		-3.1379
AAEL006109	conserved hypothetical protein	CSR		-1.98227
AAEL002606	odorant-binding protein 56e, putative	CSR		-1.59092
AAEL010906	conserved hypothetical protein	CSR		-1.42903
AAEL015567	odorant-binding protein 58c, putative	CSR		-1.21136
AAEL001969	protein serine/threonine kinase, putative	CSR		-1.03809
AAEL013719	conserved hypothetical protein	CSR		-1.02999
AAEL015554	odorant-binding protein 56e, putative	CSR		-0.984901
AAEL010666	odorant-binding protein 58c, putative	CSR		-0.954454
AAEL002598	odorant-binding protein 56e, putative	CSR		-0.825104
AAEL006423	conserved hypothetical protein	DIV		7.99391
AAEL007420	antithrombin, putative	DIV		7.60858
AAEL006406	conserved hypothetical protein	DIV		7.50662
AAEL003053	allergen, putative	DIV		7.29796
AAEL006347	apyrase, putative	DIV		6.88443
AAEL003600	conserved hypothetical protein	DIV		6.85127
AAEL004585	hypothetical protein	DIV		6.77745
AAEL010235	conserved hypothetical protein	DIV		6.65728
AAEL009967	conserved hypothetical protein	DIV		6.63291
AAEL003100	conserved hypothetical protein	DIV		6.50334
AAEL003584	hypothetical protein	DIV		6.48084
AAEL009993	conserved hypothetical protein	DIV		6.3716
AAEL004382	conserved hypothetical protein	DIV		6.35484
AAEL004353	hypothetical protein	DIV		6.2902
AAEL011510	multiple inositol polyphosphate phosphatase	DIV		6.27966
AAEL008310	hypothetical protein	DIV		6.10909
AAEL011345	conserved hypothetical protein	DIV		6.04832
AAEL005672	adenosine deaminase	DIV		5.96349
AAEL000229	conserved hypothetical protein	DIV		5.90064
AAEL004899	hypothetical protein	DIV		5.78597
AAEL003057	allergen, putative	DIV		5.76692
AAEL009992	conserved hypothetical protein	DIV		5.65691
AAEL010242	conserved hypothetical protein	DIV		5.3986
AAEL010313	conserved hypothetical protein	DIV		5.37582
AAEL011599	ADPbosylation factor, putative	DIV		5.35081
AAEL002834	myo-inositol-1 phosphate synthase	DIV		5.25248
AAEL004597	conserved hypothetical protein	DIV		5.22759
AAEL006351	conserved hypothetical protein	DIV		4.92936
AAEL007780	conserved hypothetical protein	DIV		4.921
AAEL009314	adenylate cyclase	DIV		4.85285
AAEL014643	UDP-sugar transporter UST74c (fringe connection protein), putative	DIV		4.71931
AAEL007984	conserved hypothetical protein	DIV		4.69371
AAEL014644	UDP-sugar transporter UST74c (fringe connection protein), putative	DIV		4.60589
AAEL009158	hypothetical protein	DIV		4.57142
AAEL014286	myb	DIV		4.39618
AAEL007374	yellow protein precursor, putative	DIV		4.31313
AAEL000886	hypothetical protein	DIV		4.27393
AAEL002656	conserved hypothetical protein	DIV		4.07696
AAEL011183	conserved hypothetical protein	DIV		4.00739
AAEL013026	guanylate cyclase	DIV		3.91886
AAEL000718	virus-induced RNA, putative	DIV		3.82039
AAEL000541	fasciclin, putative	DIV		3.80219
AAEL014569	guanylate cyclase	DIV		3.72087
AAEL007745	hypothetical protein	DIV		3.66643
AAEL009166	conserved hypothetical protein	DIV		3.46724
AAEL005957	phospholipase b, plb1	DIV		3.39528
AAEL006543	conserved hypothetical protein	DIV		3.30042
AAEL007296	conserved hypothetical protein	DIV		3.26711
AAEL007316	conserved hypothetical protein	DIV		3.25444
AAEL011989	signal peptide peptidase	DIV		3.21196
AAEL002645	mannosyl-oligosaccharide alpha-1,2-mannosidase, putative	DIV		3.18382
AAEL005270	transferase activty	DIV		3.15
AAEL005051	hypothetical protein	DIV		3.12571
AAEL013254	phosphatidylserine receptor	DIV		3.08459
AAEL010452	conserved hypothetical protein	DIV		3.07061
AAEL013029	deoxyribonuclease I, putative	DIV		3.04713
AAEL010448	conserved hypothetical protein	DIV		3.03266
AAEL006341	conserved hypothetical protein	DIV		3.02413
AAEL007846	hypothetical protein	DIV		3.00991
AAEL002042	deoxyribonuclease I, putative	DIV		2.99732
AAEL013138	conserved hypothetical protein	DIV		2.98237
AAEL001335	hypothetical protein	DIV		2.98186
AAEL004873	conserved hypothetical protein	DIV		2.96274
AAEL000807	Tetratricopeptide repeat protein, putative	DIV		2.87927
AAEL004001	conserved hypothetical protein	DIV		2.83628
AAEL011743	hypothetical protein	DIV		2.79813
AAEL011900	N-acetyllactosaminide beta-1,3-N-acetylglucosaminyltransferase, putative	DIV		2.78279
AAEL005457	conserved hypothetical protein	DIV		2.77526
AAEL013127	conserved hypothetical protein	DIV		2.76437
AAEL010198	conserved hypothetical protein	DIV		2.75792
AAEL005983	hypothetical protein	DIV		2.74756
AAEL000947	microsomal signal peptidase 23 kd subunit (spc22/23)	DIV		2.73871
AAEL006102	Gelsolin precursor	DIV		2.7116
AAEL000876	conserved hypothetical protein	DIV		2.70622
AAEL014945	conserved hypothetical protein	DIV		2.69082
AAEL013851	conserved hypothetical protein	DIV	acetyltransferase (GNAT) family domain	2.68255
AAEL002174	dolichyl-diphosphooligosaccharide protein glycosyltransferase	DIV		2.66198
AAEL004582	beta-galactosidase	DIV		2.65982
AAEL011047	zinc finger protein	DIV		2.65449
AAEL006560	cop-coated vesicle membrane protein P24	DIV		2.64866
AAEL009492	conserved hypothetical protein	DIV		2.62148
AAEL003363	phosphatidic acid phosphatase	DIV		2.61655
AAEL006096	Gelsolin precursor	DIV		2.61115
AAEL010476	sil1	DIV		2.60999
AAEL002804	oligosaccharyl transferase	DIV		2.60603
AAEL008007	conserved hypothetical protein	DIV		2.59277
AAEL011263	phosphatidylethanolamine-binding protein	DIV		2.59233
AAEL013005	conserved hypothetical protein	DIV		2.58762
AAEL009167	bone morphogenetic protein 5/7, bmp5/7	DIV		2.57905
AAEL009988	hypothetical protein	DIV		2.53232
AAEL004964	hypothetical protein	DIV		2.50963
AAEL008942	conserved hypothetical protein	DIV		2.48285
AAEL002679	hypothetical protein	DIV		2.46148
AAEL005981	conserved hypothetical protein	DIV		2.44268
AAEL013214	cgmp-dependent protein kinase	DIV		2.44219
AAEL010521	ribophorin ii	DIV		2.42176
AAEL013490	conserved hypothetical protein	DIV		2.41837
AAEL012083	receptor protein-tyrosine phosphatase 10d	DIV		2.36833
AAEL006143	conserved hypothetical protein	DIV		2.36626
AAEL010430	raslated protein, putative	DIV		2.36576
AAEL001394	conserved hypothetical protein	DIV		2.32821
AAEL005980	conserved hypothetical protein	DIV		2.32792
AAEL012487	hypothetical protein	DIV		2.31677
AAEL011004	hypothetical protein	DIV		2.31424
AAEL003418	microsomal signal peptidase 25 kda subunit	DIV		2.31382
AAEL008876	deoxyribonuclease I, putative	DIV		2.31003
AAEL007286	argininech protein, putative	DIV		2.29963
AAEL007484	protein transport protein sec23	DIV		2.29715
AAEL004900	geranylgeranyl pyrophosphate synthase	DIV		2.28567
AAEL005478	flavohemoprotein B5/b5r	DIV		2.27688
AAEL009043	conserved hypothetical protein	DIV		2.27608
AAEL013349	lethal(2)essential for life protein, l2efl	DIV		2.26863
AAEL013226	conserved hypothetical protein	DIV		2.2445
AAEL011996	conserved hypothetical protein	DIV		2.23785
AAEL010965	cubulin	DIV		2.22462
AAEL014312	cubulin	DIV		2.20178
AAEL010538	conserved hypothetical protein	DIV		2.1952
AAEL014853	otoferlin	DIV		2.174
AAEL010166	conserved hypothetical protein	DIV		2.15881
AAEL000931	alkaline phosphatase	DIV		2.15563
AAEL007802	multicopper oxidase	DIV		2.12872
AAEL003400	Dual specificity tyrosine-phosphorylationgulated kinase	DIV		2.12596
AAEL001627	UDP-n-acteylglucosamine pyrophosphorylase	DIV		2.0968
AAEL007397	ecdysone-induced protein 75b	DIV		2.09026
AAEL014422	syntrophin	DIV		2.08458
AAEL006007	conserved hypothetical protein	DIV	putative anti-thrombin, Kazal-type serine protease inhibitor	2.06821
AAEL015572	ribophorin ii	DIV		2.05147
AAEL007229	conserved hypothetical protein	DIV		2.0442
AAEL009868	protein-tyrosine sulfotransferase	DIV		2.04315
AAEL008489	calcyphosine/tpp	DIV		2.04285
AAEL008521	conserved hypothetical protein	DIV		2.03578
AAEL007705	hect E3 ubiquitin ligase	DIV		2.03483
AAEL000641	protein disulfide isomerase	DIV		2.02959
AAEL017349	Heat shock cognate 70, putative	DIV		2.02928
AAEL006685	G-protein, gamma-subunit, putative	DIV		2.01519
AAEL007828	palmitoyl-protein thioesterase	DIV		2.01326
AAEL007633	dihydropyrimidinase	DIV		2.00826
AAEL002387	conserved hypothetical protein	DIV		2.00663
AAEL000536	conserved hypothetical protein	DIV		2.00588
AAEL005237	conserved hypothetical protein	DIV		2.001
AAEL004697	synoviolin	DIV		1.99998
AAEL001100	phosphoserine phosphatase	DIV		1.99822
AAEL011773	calreticulin	DIV		1.99353
AAEL006304	hypothetical protein	DIV		1.97034
AAEL013184	conserved hypothetical protein	DIV		1.96589
AAEL000208	copii-coated vesicle membrane protein P24	DIV		1.9604
AAEL013071	ribophorin	DIV		1.95999
AAEL014818	sil1	DIV		1.95958
AAEL011051	porcupine	DIV		1.93093
AAEL006967	o-linked n-acetylglucosamine transferase, ogt	DIV		1.92569
AAEL007073	hypothetical protein	DIV		1.92522
AAEL002774	slender lobes, putative	DIV		1.92199
AAEL007261	conserved hypothetical protein	DIV		1.91365
AAEL001709	adaptin, alpha/gamma/epsilon	DIV		1.91074
AAEL010676	regulator of g protein signaling	DIV		1.90604
AAEL009620	hypothetical protein	DIV		1.90599
AAEL004923	nicotinic acetylcholine receptor, putative	DIV		1.90564
AAEL008651	conserved hypothetical protein	DIV		1.90519
AAEL008528	protein tyrosine phosphatase n11 (shp2)	DIV		1.89781
AAEL004319	epidermal growth factor receptor	DIV		1.89722
AAEL002701	mannosyltransferase	DIV		1.88741
AAEL004514	conserved hypothetical protein	DIV		1.86499
AAEL007991	conserved hypothetical protein	DIV		1.85877
AAEL010901	mannose binding lectin, putative	DIV		1.8577
AAEL014042	protein phosphatase pp2a regulatory subunit b	DIV		1.84718
AAEL002102	conserved hypothetical protein	DIV		1.84684
AAEL013840	conserved hypothetical protein	DIV		1.83616
AAEL013979	conserved hypothetical protein	DIV		1.82418
AAEL003285	translocation associated membrane protein	DIV		1.82185
AAEL008292	diuretic hormone receptor, putative	DIV		1.82167
AAEL005458	carnitine o-acyltransferase	DIV		1.81182
AAEL017204	integral to membrane, cellular component,	DIV		1.80801
AAEL001521	death executioner Bcl-2, putative	DIV		1.80504
AAEL009864	conserved hypothetical protein	DIV		1.80176
AAEL002409	environmental stress-induced protein, putative	DIV		1.79807
AAEL013853	conserved hypothetical protein	DIV		1.79068
AAEL000834	dimethylaniline monooxygenase	DIV		1.78924
AAEL005321	neurexin iv	DIV		1.776
AAEL004710	spingomyelin synthetase	DIV		1.7697
AAEL010065	protein disulfide-isomerase A6 precursor	DIV		1.76138
AAEL004993	hypothetical protein	DIV		1.75439
AAEL000308	conserved hypothetical protein	DIV		1.75226
AAEL007221	brain-specific homeobox protein, putative	DIV		1.74628
AAEL007455	thrombospondin	DIV		1.7436
AAEL013085	hypothetical protein	DIV		1.74269
AAEL011088	conserved hypothetical protein	DIV		1.73242
AAEL014254	conserved hypothetical protein	DIV		1.73082
AAEL014537	maltose phosphorylase	DIV		1.72952
AAEL007500	conserved hypothetical protein	DIV		1.72023
AAEL003499	calsyntenin-1 precursor	DIV		1.7198
AAEL001516	vesicle associated protein, putative	DIV		1.71956
AAEL008032	conserved hypothetical protein	DIV		1.71613
AAEL011421	multiple inositol polyphosphate phosphatase	DIV		1.69371
AAEL013102	conserved hypothetical protein	DIV		1.66774
AAEL014999	conserved hypothetical protein	DIV		1.66646
AAEL017434	PDIa family, endoplasmic reticulum protein 44 (ERp44)	DIV		1.66645
AAEL004572	hypothetical protein	DIV		1.65257
AAEL011065	hypothetical protein	DIV		1.65123
AAEL014112	hypothetical protein	DIV		1.64083
AAEL002163	conserved hypothetical protein	DIV		1.63808
AAEL013535	phosrestin ii (arrestin a) (arrestin 1)	DIV		1.63751
AAEL000444	UDP-glucose glycoprotein:glucosyltransferase	DIV		1.63367
AAEL013678	mannosyl-oligosaccharide alpha-1,2-mannosidase	DIV		1.63215
AAEL004076	ubiquitin-activating enzyme E1	DIV		1.62961
AAEL007127	conserved hypothetical protein	DIV		1.62618
AAEL013995	autophagy-specific protein, putative	DIV		1.6249
AAEL013662	anterior fat body protein	DIV		1.61639
AAEL000893	sex-determining region y protein, sry	DIV		1.61468
AAEL008126	conserved hypothetical protein	DIV		1.61349
AAEL001824	hypothetical protein	DIV		1.61155
AAEL017185	hypothetical protein	DIV		1.60815
AAEL004575	beta-galactosidase	DIV		1.60688
AAEL010844	ubiquitin-conjugating enzyme E2 j2	DIV		1.59759
AAEL006806	atrial natriuretic peptide receptor	DIV		1.59626
AAEL006321	1-acylglycerol-3-phosphate acyltransferase	DIV		1.59312
AAEL001616	vesicular-fusion protein nsf	DIV		1.59006
AAEL012554	maltose phosphorylase	DIV		1.5813
AAEL001492	cgmp-dependent 3,5-cyclic phosphodiesterase	DIV		1.57021
AAEL014279	glycosyltransferase	DIV		1.56774
AAEL003799	conserved hypothetical protein	DIV		1.56368
AAEL007670	tiptop	DIV		1.56335
AAEL007915	moesin/ezrin/radixin	DIV		1.56117
AAEL007186	conserved hypothetical protein	DIV	structural maintenance of chromosomes (SMC) protein domain	1.55913
AAEL000962	conserved hypothetical protein	DIV		1.55535
AAEL011465	conserved hypothetical protein	DIV		1.55118
AAEL004862	conserved hypothetical protein	DIV		1.55099
AAEL007293	camp-dependent protein kinase catalytic subunit	DIV		1.55015
AAEL013078	glycosyltransferase	DIV		1.54737
AAEL000752	conserved hypothetical protein	DIV		1.54582
AAEL010834	arf gtpase-activating protein	DIV		1.5455
AAEL007826	cgmp-dependent protein kinase	DIV		1.54468
AAEL005218	conserved hypothetical protein	DIV		1.54192
AAEL003608	inositol 1,4,5-trisphosphate receptor	DIV		1.54151
AAEL010484	vacuolar protein sorting-associated protein (vps13)	DIV		1.54109
AAEL009719	conserved hypothetical protein	DIV		1.53805
AAEL009866	conserved hypothetical protein	DIV		1.53015
AAEL010508	vacuolar protein sorting-associated protein (vps13)	DIV		1.52932
AAEL006790	hypothetical protein	DIV		1.52891
AAEL003092	conserved hypothetical protein	DIV		1.52666
AAEL014367	hypothetical protein	DIV		1.52332
AAEL015084	hypothetical protein	DIV		1.51682
AAEL002349	conserved hypothetical protein	DIV		1.51217
AAEL002871	conserved hypothetical protein	DIV		1.5106
AAEL007689	phospholipid-transporting atpase 1 (aminophospholipid flippase 1)	DIV		1.50812
AAEL003505	jun	DIV		1.50256
AAEL014842	multiple inositol polyphosphate phosphatase	DIV		1.50042
AAEL005044	hypothetical protein	DIV		1.4997
AAEL014994	conserved hypothetical protein	DIV		1.49627
AAEL007494	calcineurin b subunit	DIV		1.49156
AAEL007902	hypothetical protein	DIV		1.48966
AAEL010314	f-box/lrr protein, putative	DIV		1.48128
AAEL008518	conserved hypothetical protein	DIV		1.47821
AAEL015038	palmitoyl-protein thioesterase	DIV		1.47598
AAEL000410	glycoprotein 25l	DIV		1.47377
AAEL013308	odd Oz protein	DIV		1.47373
AAEL012394	glucosidase ii beta subunit	DIV		1.47369
AAEL005019	lactosylceramide 4-alpha-galactosyltransferase (alpha- 1,4-galactosyltransferase)	DIV		1.47175
AAEL000680	hypothetical protein	DIV		1.46809
AAEL006236	dtdp-glucose 4-6-dehydratase	DIV		1.46722
AAEL009829	ARL3, putative	DIV		1.46715
AAEL015009	conserved hypothetical protein	DIV		1.46273
AAEL005626	exostosin-2	DIV		1.45372
AAEL008000	golgi reassembly stacking protein 2 (grasp2)	DIV		1.44799
AAEL005339	hepatocyte growth factorgulated tyrosine kinase substrate (hgs)	DIV		1.43794
AAEL003773	hypothetical protein	DIV		1.43394
AAEL004406	conserved hypothetical protein	DIV		1.43339
AAEL006553	protein disulfide isomerase, putative	DIV		1.43318
AAEL001793	conserved hypothetical protein	DIV		1.43146
AAEL008613	TraB, putative	DIV		1.42715
AAEL001937	selenium-binding protein	DIV		1.42644
AAEL015418	neuropeptide y receptor (npy-r) (pr4 receptor)	DIV		1.42568
AAEL012118	slowpoke binding protein	DIV		1.42376
AAEL006280	juvenile hormone acid methyltransferase, putative	DIV		1.42357
AAEL015603	ceramide kinase	DIV		1.41738
AAEL014284	forkhead box protein (AaegFOXD)	DIV		1.41697
AAEL014339	conserved hypothetical protein	DIV		1.41438
AAEL012256	lung seven transmembrane receptor	DIV		1.41275
AAEL000015	phd finger transcription factor	DIV		1.41205
AAEL009211	conserved hypothetical protein	DIV		1.40732
AAEL002961	Osiris, putative	DIV		1.40135
AAEL014634	protein kinase protein	DIV		1.39653
AAEL003699	conserved hypothetical protein	DIV		1.39603
AAEL015172	conserved hypothetical protein	DIV		1.39522
AAEL003278	hypothetical protein	DIV		1.39348
AAEL002691	conserved hypothetical protein	DIV		1.39227
AAEL007308	glycosyltransferase	DIV		1.39177
AAEL005699	membrane protein tms1d	DIV		1.38976
AAEL006771	conserved hypothetical protein	DIV		1.38949
AAEL010284	aliphatic nitrilase, putative	DIV		1.38923
AAEL004466	conserved hypothetical protein	DIV		1.38762
AAEL004542	ceramide kinase	DIV		1.3835
AAEL005852	oxysterol-binding protein 1, putative	DIV		1.37758
AAEL010490	hypothetical protein	DIV		1.37753
AAEL005353	conserved hypothetical protein	DIV		1.3769
AAEL005405	hypothetical protein	DIV		1.37687
AAEL001432	protein disulfide isomerase	DIV		1.37318
AAEL014872	conserved hypothetical protein	DIV		1.37055
AAEL005568	hypothetical protein	DIV		1.36537
AAEL007298	conserved hypothetical protein	DIV		1.3641
AAEL005639	conserved hypothetical protein	DIV		1.35826
AAEL011575	conserved hypothetical protein	DIV		1.35786
AAEL009752	hypothetical protein	DIV		1.35096
AAEL007059	conserved hypothetical protein	DIV		1.35034
AAEL015040	multiple inositol polyphosphate phosphatase	DIV		1.34897
AAEL006322	conserved hypothetical protein	DIV		1.34774
AAEL007441	translocon-associated protein, gamma subunit	DIV		1.3469
AAEL007253	conserved hypothetical protein	DIV		1.34671
AAEL012478	glucose transporter, putative	DIV		1.3456
AAEL005676	adenosine deaminase	DIV		1.34255
AAEL013911	conserved hypothetical protein	DIV		1.34176
AAEL001041	guanine nucleotide-binding protein beta 3 (g protein beta3)	DIV		1.33982
AAEL013827	hypothetical protein	DIV		1.33783
AAEL000858	ral guanine nucleotide exchange factor, putative	DIV		1.33727
AAEL005427	hypothetical protein	DIV		1.33487
AAEL014486	conserved hypothetical protein	DIV		1.33379
AAEL000405	odd Oz protein	DIV		1.33143
AAEL005296	conserved hypothetical protein	DIV		1.33071
AAEL006498	rhodopsin	DIV		1.32942
AAEL006794	dicer-1	DIV		1.32831
AAEL014793	hypothetical protein	DIV		1.32818
AAEL011106	hypothetical protein	DIV		1.32734
AAEL005558	conserved hypothetical protein	DIV		1.3264
AAEL003738	conserved hypothetical protein	DIV		1.32174
AAEL007320	conserved hypothetical protein	DIV		1.31614
AAEL013953	RP58 protein, putative	DIV		1.31603
AAEL007224	conserved hypothetical protein	DIV		1.31578
AAEL017314	conserved hypothetical protein	DIV		1.31314
AAEL014302	conserved hypothetical protein	DIV		1.30711
AAEL002183	oligosaccharyl transferase, subunit, putative	DIV		1.30699
AAEL001191	conserved hypothetical protein	DIV		1.3059
AAEL003035	ultraviolet-sensitive opsin	DIV		1.30515
AAEL004546	coatomer beta subunit	DIV		1.30158
AAEL004992	lachesin, putative	DIV		1.29846
AAEL001275	ef-hand protein nucb1	DIV		1.29817
AAEL004536	conserved hypothetical protein	DIV		1.29775
AAEL007557	asparagine synthetase	DIV		1.29487
AAEL009110	smad anchor for receptor activation	DIV		1.29169
AAEL011836	conserved hypothetical protein	DIV		1.29134
AAEL000293	ebna2 binding protein P100	DIV		1.2908
AAEL011580	conserved hypothetical protein	DIV		1.28841
AAEL002692	beat protein	DIV		1.28725
AAEL004042	conserved hypothetical protein	DIV		1.28713
AAEL008502	hypothetical protein	DIV		1.28579
AAEL007687	transmembrane 9 superfamily protein member 4	DIV		1.28316
AAEL005459	hypothetical protein	DIV		1.27977
AAEL002564	conserved hypothetical protein	DIV		1.27686
AAEL010656	conserved hypothetical protein	DIV		1.27604
AAEL010057	conserved hypothetical protein	DIV		1.27417
AAEL006091	rab6	DIV		1.27324
AAEL000850	tyrosine kinase receptor	DIV		1.27176
AAEL009615	ultraviolet-sensitive opsin	DIV		1.26835
AAEL006754	conserved hypothetical protein	DIV		1.26301
AAEL004688	conserved hypothetical protein	DIV		1.26297
AAEL013323	conserved hypothetical protein	DIV		1.2615
AAEL010750	hypothetical protein	DIV		1.26082
AAEL010784	conserved hypothetical protein	DIV		1.25689
AAEL002161	conserved hypothetical protein	DIV		1.25512
AAEL000192	hypothetical protein	DIV		1.24798
AAEL010761	GRIP and coiled-coil domain-containing protein 1 , putative	DIV		1.24698
AAEL006904	hypothetical protein	DIV		1.24672
AAEL004513	neurotransmitter gated ion channel	DIV		1.24595
AAEL002343	neuronal pas domain protein	DIV		1.24073
AAEL003571	factor for adipocyte differentiation	DIV		1.23851
AAEL007241	conserved hypothetical protein	DIV		1.23524
AAEL010624	Osiris, putative	DIV		1.23272
AAEL001765	conserved hypothetical protein	DIV		1.23265
AAEL007026	conserved hypothetical protein	DIV		1.22969
AAEL013244	conserved hypothetical protein	DIV		1.22372
AAEL015627	conserved hypothetical protein	DIV		1.22178
AAEL003015	protein phosphatase 2a, regulatory subunit	DIV		1.22026
AAEL002175	conserved hypothetical protein	DIV		1.21815
AAEL000650	conserved hypothetical protein	DIV		1.21175
AAEL005544	YTH domain protein	DIV		1.21115
AAEL010259	hypothetical protein	DIV		1.21009
AAEL008391	ptx1 protein	DIV		1.20695
AAEL002130	ecdysone inducible protein L2, putative	DIV		1.20665
AAEL007424	phospholipid scramblase, putative	DIV		1.20524
AAEL009937	calcium/calmodulin-dependent serine protein kinase membrane-associated guanylate kinase (cask)	DIV		1.20482
AAEL009594	conserved hypothetical protein	DIV		1.2037
AAEL001017	tyrosine-protein kinase	DIV		1.20226
AAEL003082	kinectin, putative	DIV		1.20207
AAEL002955	conserved hypothetical protein	DIV		1.20201
AAEL009135	conserved hypothetical protein	DIV		1.20009
AAEL006589	conserved hypothetical protein	DIV		1.19923
AAEL008150	hypothetical protein	DIV		1.19668
AAEL010543	conserved hypothetical protein	DIV		1.19401
AAEL017428	GPCR Orphan/Putative Class A Family	DIV		1.19322
AAEL017233	hypothetical protein	DIV		1.19308
AAEL014741	serine/threonine-protein kinase ripk4	DIV		1.1927
AAEL000372	myo inositol monophosphatase	DIV		1.19236
AAEL009886	kidney-specific Na-K-Cl cotransport protein splice isoform A, putative	DIV		1.19139
AAEL008069	notch	DIV		1.18607
AAEL005605	adenylsulfate kinase	DIV		1.18556
AAEL005754	cgmp-dependent protein kinase	DIV		1.18463
AAEL013793	conserved hypothetical protein	DIV		1.18101
AAEL010043	calcitonin receptor	DIV		1.18068
AAEL004954	conserved hypothetical protein	DIV		1.17797
AAEL006455	calcium-activated potassium channel	DIV		1.17372
AAEL001796	Nuclear hormone receptor (HR78)	DIV		1.17353
AAEL004336	hypothetical protein	DIV		1.17308
AAEL006978	protein-glutamine gamma-glutamyltransferase	DIV		1.17254
AAEL007185	synbindin	DIV		1.16899
AAEL012890	hypothetical protein	DIV		1.16589
AAEL014870	conserved hypothetical protein	DIV		1.16551
AAEL012417	conserved hypothetical protein	DIV		1.16361
AAEL013732	mannosyltransferase 1, putative	DIV		1.16021
AAEL006443	hypothetical protein	DIV		1.15945
AAEL005540	neuronal calcium sensor, putative	DIV		1.15475
AAEL009870	conserved hypothetical protein	DIV		1.15446
AAEL008479	hypothetical protein	DIV		1.15298
AAEL010123	equilibrative nucleoside transporter	DIV		1.15112
AAEL005925	geranylgeranyl pyrophosphate synthase	DIV		1.15067
AAEL013764	wdpeat protein	DIV		1.14956
AAEL005881	autocrine motility factor receptor, amfr	DIV		1.14866
AAEL008646	fibrinogen and fibronectin	DIV		1.14771
AAEL013948	peptidyl-prolyl cis-trans isomerase e, ppie	DIV		1.14435
AAEL006259	rhodopsin	DIV		1.13876
AAEL001277	arf gtpase-activating protein	DIV		1.13866
AAEL003503	raslated protein Rab-7	DIV		1.1377
AAEL009681	conserved hypothetical protein	DIV		1.13704
AAEL009032	conserved hypothetical protein	DIV		1.13667
AAEL007834	conserved hypothetical protein	DIV		1.13519
AAEL013698	restin (cytoplasmic linker protein-170) (clip-170)	DIV		1.13502
AAEL000869	zinc finger protein	DIV		1.13058
AAEL010739	WNT4 precursor, putative	DIV		1.13045
AAEL010719	ecdysone receptor A isoform, putative	DIV		1.12976
AAEL011076	reticulocalbin	DIV		1.12941
AAEL004879	conserved hypothetical protein	DIV		1.12898
AAEL002340	conserved hypothetical protein	DIV		1.12807
AAEL014955	tartan protein, putative	DIV		1.12778
AAEL017030	conserved hypothetical protein	DIV	RNA recognition motif	1.12772
AAEL013252	raslated protein Rab, putative	DIV		1.12623
AAEL000882	conserved hypothetical protein	DIV		1.12517
AAEL012126	f-box/lrr protein, drome	DIV		1.1239
AAEL012452	conserved hypothetical protein	DIV		1.122
AAEL002559	conserved hypothetical protein	DIV		1.12195
AAEL013279	peptidyl-prolyl cis-trans isomerase (cyclophilin)	DIV		1.11954
AAEL003937	tyrosine-protein kinase btk29a	DIV		1.11954
AAEL001440	E1a binding protein P400	DIV		1.11907
AAEL007390	UDP-glucose 4-epimerase	DIV		1.115
AAEL000824	hypothetical protein	DIV		1.11214
AAEL009189	encore protein	DIV		1.11149
AAEL005566	hypothetical protein	DIV		1.10963
AAEL015481	neuronal calcium sensor, putative	DIV		1.10878
AAEL003454	phocein protein, putative	DIV		1.10761
AAEL007169	allatostatin receptor	DIV		1.10635
AAEL005523	selenoprotein G, putative	DIV		1.10274
AAEL003845	Ets domain-containing protein	DIV		1.10193
AAEL011405	conserved hypothetical protein	DIV		1.10166
AAEL004448	torsin a	DIV		1.10159
AAEL010950	conserved hypothetical protein	DIV		1.10139
AAEL008135	conserved hypothetical protein	DIV		1.09852
AAEL008958	forkhead box protein (AaegFOXK1)	DIV		1.0977
AAEL006438	dolichyl glycosyltransferase	DIV		1.09644
AAEL005743	conserved hypothetical protein	DIV		1.09621
AAEL002899	hypothetical protein	DIV		1.09494
AAEL006460	par-6 gamma	DIV		1.09275
AAEL017300	tyrosine kinase, putative	DIV		1.09228
AAEL003928	pdgf/vegf receptor	DIV		1.09105
AAEL012771	conserved hypothetical protein	DIV		1.08731
AAEL004971	membralin	DIV		1.08706
AAEL002977	forkhead box protein (AaegFOXB1)	DIV		1.08539
AAEL009735	iodotyrosine dehalogenase	DIV		1.08223
AAEL008838	conserved hypothetical protein	DIV		1.08104
AAEL014913	pyruvate kinase	DIV		1.08084
AAEL013119	charged multivesicular body protein	DIV		1.07974
AAEL002216	5-amp-activated protein kinase, beta subunit	DIV		1.07803
AAEL009169	synaptotagmin, putative	DIV		1.07735
AAEL010329	conserved hypothetical protein	DIV		1.07713
AAEL009867	hypothetical protein	DIV		1.07542
AAEL005133	tetratricopeptide repeat protein, tpr	DIV		1.07542
AAEL012904	rab gdp-dissociation inhibitor	DIV		1.07368
AAEL000960	conserved hypothetical protein	DIV		1.07349
AAEL010585	spermatogenesis associated factor	DIV		1.07257
AAEL005795	conserved hypothetical protein	DIV		1.07176
AAEL012729	nucleoprotein, putative	DIV		1.07146
AAEL005542	conserved hypothetical protein	DIV		1.0714
AAEL000270	26S proteasome regulatory subunit 7, psd7	DIV		1.07089
AAEL014771	conserved hypothetical protein	DIV		1.06813
AAEL006076	allatostatin receptor	DIV		1.06647
AAEL004914	conserved hypothetical protein	DIV		1.06466
AAEL002539	fimbrin/plastin	DIV		1.06397
AAEL009940	conserved hypothetical protein	DIV		1.06342
AAEL005423	conserved hypothetical protein	DIV		1.06322
AAEL007497	conserved hypothetical protein	DIV		1.063
AAEL006619	conserved hypothetical protein	DIV		1.06279
AAEL003468	dolichyl-diphosphooligosaccharide protein glycosyltransferase	DIV		1.06179
AAEL014589	reticulocalbin	DIV		1.06112
AAEL002073	expressed protein (FTZF1)	DIV		1.06079
AAEL010983	hypothetical protein	DIV		1.0593
AAEL001073	malic enzyme	DIV		1.05906
AAEL005238	mck1	DIV		1.05439
AAEL007386	conserved hypothetical protein	DIV		1.05432
AAEL017251	Nucleic acid binding,	DIV		1.05245
AAEL011451	conserved hypothetical protein	DIV		1.0483
AAEL009174	beta-1,3-glucuronyltransferase	DIV		1.04765
AAEL007595	conserved hypothetical protein	DIV		1.0476
AAEL007833	hypothetical protein	DIV		1.04741
AAEL001235	palmitoyl-protein thioesterase	DIV		1.04659
AAEL015357	conserved hypothetical protein	DIV		1.04522
AAEL007401	roundabout, putative	DIV		1.04463
AAEL008641	GTP-binding protein (o) alpha subunit, gnao	DIV		1.04462
AAEL006308	px serine/threonine kinase (pxk)	DIV		1.04359
AAEL002885	protein kinase c zeta and iota isoform	DIV		1.04282
AAEL007300	syntaxin binding protein-1,2,3	DIV		1.04281
AAEL007852	hypothetical protein	DIV		1.04027
AAEL012194	cysteinech venom protein, putative	DIV		1.03992
AAEL002492	hypothetical protein	DIV		1.03904
AAEL006012	factor for adipocyte differentiation	DIV		1.03899
AAEL015372	guanylate cyclase beta 1 subunit	DIV		1.03827
AAEL005894	diuretic hormone receptor, putative	DIV		1.03734
AAEL004242	Juvenile hormone-inducible protein, putative	DIV		1.03648
AAEL009739	cbl-d	DIV		1.03367
AAEL015631	asparagine synthetase	DIV		1.03287
AAEL000741	ecdysone-induced protein 74EF (ETS transcription factor E74A)	DIV		1.03259
AAEL005180	conserved hypothetical protein	DIV		1.03168
AAEL009661	hypothetical protein	DIV		1.03148
AAEL000387	hypothetical protein	DIV		1.03048
AAEL014740	neuronal pas domain protein	DIV		1.03045
AAEL014319	hypothetical protein	DIV		1.02973
AAEL007735	conserved hypothetical protein	DIV		1.02933
AAEL006394	hypothetical protein	DIV		1.02801
AAEL011272	nmda receptor glutamate-binding chain	DIV		1.02781
AAEL013941	p19 protein, putative	DIV		1.02562
AAEL006207	conserved hypothetical protein	DIV		1.02468
AAEL011517	beta-hexosaminidase	DIV		1.02458
AAEL014359	conserved hypothetical protein	DIV		1.02386
AAEL014331	protein phosphatase 2c	DIV		1.02228
AAEL012623	hypothetical protein	DIV		1.01984
AAEL012262	conserved hypothetical protein	DIV		1.01732
AAEL011457	conserved hypothetical protein	DIV		1.0157
AAEL001859	vesicle protein sorting-associated	DIV		1.01447
AAEL010396	secreted ferritin G subunit precursor, putative	DIV		1.01423
AAEL006309	conserved hypothetical protein	DIV		1.00949
AAEL014666	conserved hypothetical protein	DIV		1.00923
AAEL003986	conserved hypothetical protein	DIV		1.00869
AAEL011061	hypothetical protein	DIV		1.0086
AAEL001013	conserved hypothetical protein	DIV		1.00698
AAEL001607	galactose-1-phosphate uridylyltransferase	DIV		1.004
AAEL001413	conserved hypothetical protein	DIV		1.00375
AAEL011353	conserved hypothetical protein	DIV		1.00325
AAEL010189	conserved hypothetical protein	DIV		1.0024
AAEL006718	conserved hypothetical protein	DIV		1.00128
AAEL009588	expressed protein (HR3)	DIV		0.999095
AAEL014404	zinc finger protein, putative	DIV		0.999067
AAEL014721	mannosyl-oligosaccharide alpha-1,2-mannosidase	DIV		0.998165
AAEL012200	protein kinase C inhibitor, putative	DIV		0.997015
AAEL012548	glycosylphosphatidylinositol-specific phospholipase C, putative	DIV		0.99682
AAEL014059	ancient conserved domain protein 2 (cyclin m2)	DIV		0.995927
AAEL017480	ankyrin 2,3/unc44	DIV		0.993566
AAEL013160	frizzled	DIV		0.993434
AAEL012086	hypothetical protein	DIV		0.992643
AAEL007475	conserved hypothetical protein	DIV		0.990609
AAEL000130	nucleoprotein, putative	DIV		0.990088
AAEL014504	dual-specificity protein phosphatase, putative	DIV		0.989966
AAEL012274	hypothetical protein	DIV		0.989886
AAEL009909	cln3/battenin	DIV		0.988552
AAEL010895	conserved hypothetical protein	DIV		0.987856
AAEL007421	sulfotransferase (sult)	DIV		0.987182
AAEL005686	conserved hypothetical protein	DIV		0.986802
AAEL006834	glutamate semialdehyde dehydrogenase	DIV		0.985128
AAEL011979	calmodulin	DIV		0.983905
AAEL000489	P21-activated kinase, pak	DIV		0.983719
AAEL015466	conserved hypothetical protein	DIV		0.983063
AAEL002325	conserved hypothetical protein	DIV		0.982624
AAEL000564	myotubularin	DIV		0.982145
AAEL010310	zinc finger protein	DIV		0.981982
AAEL001578	hypothetical protein	DIV		0.981913
AAEL015232	GTP-binding protein rit	DIV		0.981643
AAEL006071	hypothetical protein	DIV		0.979705
AAEL000755	conserved hypothetical protein	DIV		0.97656
AAEL003261	hypothetical protein	DIV		0.975096
AAEL003339	hypothetical protein	DIV		0.974837
AAEL006025	conserved hypothetical protein	DIV		0.973153
AAEL006947	tachykinin receptor	DIV		0.971692
AAEL012021	bestrophin 2,3,4	DIV		0.971266
AAEL014759	catrin, putative	DIV		0.97019
AAEL002779	ribokinase	DIV		0.969972
AAEL013129	salivary gland secretion, putative	DIV		0.969845
AAEL001333	protein arginine n-methyltransferase 1, putative	DIV		0.969053
AAEL005471	Sec61 protein complex gamma subunit, putative	DIV		0.967964
AAEL004731	conserved hypothetical protein	DIV		0.967964
AAEL015483	hypothetical protein	DIV		0.967375
AAEL010056	hypothetical protein	DIV		0.967149
AAEL002457	conserved hypothetical protein	DIV		0.967127
AAEL015651	conserved hypothetical protein	DIV		0.966413
AAEL006917	MG-160, putative	DIV		0.96602
AAEL009107	vacuolar protein sorting-associated protein (vps13)	DIV		0.965259
AAEL015004	hypothetical protein	DIV		0.964555
AAEL013334	conserved hypothetical protein	DIV		0.963435
AAEL009198	conserved hypothetical protein	DIV		0.962961
AAEL010345	conserved hypothetical protein	DIV		0.961809
AAEL007763	vacuole membrane protein	DIV		0.95989
AAEL000451	beta1,4 mannosyltransferase	DIV		0.957227
AAEL000738	conserved hypothetical protein	DIV	Rogdi leucine zipper domain	0.957118
AAEL007273	peptidyl-prolyl cis-trans isomerase e, ppie	DIV		0.956595
AAEL012122	26S proteasome regulatory subunit S3	DIV		0.9565
AAEL010520	conserved hypothetical protein	DIV		0.95592
AAEL012116	glutaredoxin, putative	DIV		0.954621
AAEL005306	conserved hypothetical protein	DIV		0.952906
AAEL003518	calcium-transporting atpase 2 (atpase 2)	DIV		0.950054
AAEL015595	conserved hypothetical protein	DIV		0.950019
AAEL003883	conserved hypothetical protein	DIV		0.948955
AAEL012976	hypothetical protein	DIV		0.948854
AAEL009180	GTP-binding protein rit	DIV		0.948673
AAEL007498	conserved hypothetical protein	DIV		0.947503
AAEL017135	cellular component, nuclear chromosome	DIV		0.947156
AAEL000742	conserved hypothetical protein	DIV		0.946789
AAEL003740	conserved hypothetical protein	DIV		0.946598
AAEL006448	hypothetical protein	DIV		0.944763
AAEL003244	conserved hypothetical protein	DIV		0.943037
AAEL008287	diuretic hormone receptor, putative	DIV		0.941978
AAEL004592	tyrosine-protein kinase src64b	DIV		0.94125
AAEL009264	hypothetical protein	DIV		0.941151
AAEL006295	synbindin	DIV		0.941037
AAEL000758	ubiquitin-activating enzyme E1	DIV		0.940479
AAEL005400	2-hydroxyacid dehydrogenase	DIV		0.938316
AAEL001541	component of oligomeric golgi complex	DIV		0.937923
AAEL004693	otopetrin	DIV		0.93782
AAEL012730	dbl	DIV		0.936244
AAEL000910	conserved hypothetical protein	DIV		0.936146
AAEL002271	26S proteasome regulatory subunit S3	DIV		0.934522
AAEL011293	vitamin-K-epoxide reductase (warfarin-sensitive), putative	DIV		0.934154
AAEL001569	conserved hypothetical protein	DIV		0.933948
AAEL010232	conserved hypothetical protein	DIV		0.933715
AAEL000660	peptide methionine sulfoxide reductase, putative	DIV		0.933682
AAEL001255	hypothetical protein	DIV		0.932881
AAEL012475	jnk/sapk-associated protein	DIV		0.931721
AAEL002637	tripartite motif protein trim9	DIV		0.929989
AAEL007317	conserved hypothetical protein	DIV		0.929092
AAEL010495	hypothetical protein	DIV		0.928234
AAEL003732	conserved hypothetical protein	DIV	ankyrin repeats	0.927673
AAEL007481	GDP-fucose transporter, putative	DIV		0.926558
AAEL013754	hypothetical protein	DIV		0.925142
AAEL010404	conserved hypothetical protein	DIV		0.924088
AAEL003728	conserved hypothetical protein	DIV	ankyrin repeats	0.923636
AAEL003335	conserved hypothetical protein	DIV		0.92305
AAEL008123	hypothetical protein	DIV		0.922807
AAEL009353	ssm4 protein	DIV		0.922724
AAEL014876	conserved hypothetical protein	DIV		0.91999
AAEL010170	raslated protein Rab-8A, putative	DIV		0.919497
AAEL003326	protein phosphatase 2c	DIV		0.919457
AAEL002508	26S protease regulatory subunit 6a	DIV		0.91925
AAEL000808	nucleoprotein, putative	DIV		0.91916
AAEL008428	conserved hypothetical protein	DIV		0.917621
AAEL007472	conserved hypothetical protein	DIV		0.916365
AAEL003236	hypothetical protein	DIV		0.915962
AAEL003211	beta-carotene dioxygenase	DIV		0.915866
AAEL006034	Vanin-like protein 1 precursor, putative	DIV		0.915027
AAEL003398	conserved hypothetical protein	DIV		0.91424
AAEL010572	late endosomal/lysosomal MP1 interacting protein, putative	DIV		0.913677
AAEL014826	conserved hypothetical protein	DIV		0.912298
AAEL002389	gamma-secretase subunit aph-1	DIV		0.909288
AAEL010792	conserved hypothetical protein	DIV		0.908732
AAEL007876	tyrosine protein kinase with ig domain	DIV		0.907054
AAEL001528	hypothetical protein	DIV		0.90685
AAEL013107	conserved hypothetical protein	DIV		0.906381
AAEL012085	hypothetical protein	DIV		0.904652
AAEL002754	nephrin	DIV		0.904615
AAEL008948	conserved hypothetical protein	DIV		0.903842
AAEL009377	RAS protein, putative	DIV		0.903222
AAEL002705	nucleolar protein c7b	DIV		0.902564
AAEL012130	ordml, arthropod	DIV		0.900569
AAEL007091	single-stranded DNA-binding protein mssp-1	DIV		0.897226
AAEL005228	conserved hypothetical protein	DIV		0.896286
AAEL017492	hypothetical protein	DIV		0.896265
AAEL012831	bestrophin 2,3,4	DIV		0.895895
AAEL010417	conserved hypothetical protein	DIV		0.895773
AAEL013609	Stromal interaction molecule, putative	DIV		0.895614
AAEL008348	conserved hypothetical protein	DIV		0.894782
AAEL007429	thyroid receptor interacting protein	DIV		0.894501
AAEL014661	conserved hypothetical protein	DIV		0.893949
AAEL001899	Juvenile hormone-inducible protein, putative	DIV		0.892884
AAEL012905	conserved hypothetical protein	DIV		0.890331
AAEL012555	maltose phosphorylase	DIV		0.889938
AAEL012805	hypothetical protein	DIV		0.889045
AAEL014358	conserved hypothetical protein	DIV		0.885871
AAEL008685	lim homeobox protein	DIV		0.884991
AAEL007231	conserved hypothetical protein	DIV		0.883765
AAEL002008	abrupt protein	DIV		0.883301
AAEL011924	conserved hypothetical protein	DIV		0.883071
AAEL001421	high density lipoprotien binding protein / vigilin	DIV		0.882521
AAEL010527	endo beta n-acetylglucosaminidase	DIV		0.881676
AAEL001746	juvenile hormone resistance protein	DIV		0.881556
AAEL004279	hypothetical protein	DIV		0.881224
AAEL012299	protein phosphatase 2c	DIV		0.880556
AAEL002342	conserved hypothetical protein	DIV		0.88042
AAEL003019	conserved hypothetical protein	DIV		0.879795
AAEL000290	conserved hypothetical protein	DIV		0.878798
AAEL011028	conserved hypothetical protein	DIV		0.878747
AAEL002266	p15-2b protein, putative	DIV		0.878472
AAEL012594	nuclear lamin L1 alpha, putative	DIV		0.876177
AAEL000205	conserved hypothetical protein	DIV		0.875573
AAEL014373	dopamine receptor, invertebrate	DIV		0.875364
AAEL009960	conserved hypothetical protein	DIV		0.874917
AAEL005069	raslated protein Rab-1A, putative	DIV		0.874179
AAEL014687	conserved hypothetical protein	DIV		0.872727
AAEL008170	conserved hypothetical protein	DIV		0.872487
AAEL001714	p15-2a protein, putative	DIV		0.872091
AAEL014815	vacuolar protein sorting-associated protein (vps13)	DIV		0.871914
AAEL011881	conserved hypothetical protein	DIV		0.87085
AAEL015487	zinc finger protein, putative	DIV		0.870667
AAEL013155	conserved hypothetical protein	DIV		0.870178
AAEL004565	adpbosylation factor, arf	DIV		0.869941
AAEL001120	conserved hypothetical protein	DIV		0.869729
AAEL008655	cardioacceleratory peptide receptor	DIV		0.869303
AAEL011578	serine/threonine protein kinase	DIV		0.867921
AAEL008524	conserved hypothetical protein	DIV		0.867271
AAEL002341	conserved hypothetical protein	DIV		0.866839
AAEL009875	alanine aminotransferase	DIV		0.865864
AAEL007203	conserved hypothetical protein	DIV		0.864227
AAEL001459	deltex, putative	DIV		0.861047
AAEL004860	acireductone dioxygenase	DIV		0.860616
AAEL011840	conserved hypothetical protein	DIV		0.860559
AAEL014768	glutamate synthase	DIV		0.859833
AAEL014578	ssm4 protein	DIV		0.859171
AAEL003016	hypothetical protein	DIV		0.859154
AAEL006219	heparan sulfate 2-o-sulfotransferase	DIV		0.858544
AAEL013000	conserved hypothetical protein	DIV		0.858227
AAEL007627	hypothetical protein	DIV		0.857892
AAEL005239	gh regulated tbc protein-1	DIV		0.857767
AAEL011798	allergen, putative	DIV		0.856561
AAEL005600	conserved hypothetical protein	DIV		0.856174
AAEL014434	conserved hypothetical protein	DIV		0.855977
AAEL008450	conserved hypothetical protein	DIV		0.855232
AAEL011675	hypothetical protein	DIV		0.855193
AAEL011844	5-hydroxytryptamine receptor 1	DIV		0.855071
AAEL016997	GPCR Gastrin/Bombesin Family	DIV		0.854528
AAEL012240	protein transport protein sec13	DIV		0.854081
AAEL006567	max binding protein, mnt	DIV		0.853
AAEL004204	conserved hypothetical protein	DIV		0.852985
AAEL012230	flagellar protein, putative	DIV		0.851951
AAEL001108	protein kinase c	DIV		0.851472
AAEL007513	conserved hypothetical protein	DIV		0.850304
AAEL007538	conserved hypothetical protein	DIV		0.850301
AAEL001669	hypothetical protein	DIV		0.849815
AAEL014011	conserved hypothetical protein	DIV		0.848201
AAEL011860	hypothetical protein	DIV		0.848187
AAEL006054	peptidyl-prolyl cis-trans isomerase (cyclophilin)	DIV		0.847382
AAEL000554	fasciclin, putative	DIV		0.847011
AAEL013736	conserved hypothetical protein	DIV		0.846598
AAEL012879	hypothetical protein	DIV		0.846067
AAEL004367	conserved hypothetical protein	DIV		0.845355
AAEL009230	conserved hypothetical protein	DIV		0.845045
AAEL003958	neurotransmitter gated ion channel	DIV		0.844244
AAEL001125	p15-2b protein, putative	DIV		0.843913
AAEL013565	hypothetical protein	DIV		0.843689
AAEL004218	conserved hypothetical protein	DIV		0.843145
AAEL008929	furrowed	DIV		0.841711
AAEL013750	conserved hypothetical protein	DIV		0.840011
AAEL014226	hypothetical protein	DIV		0.839649
AAEL001247	conserved hypothetical protein	DIV		0.839216
AAEL006977	serine/threonine protein phosphatase 2a regulatory subunit a	DIV		0.839007
AAEL006366	conserved hypothetical protein	DIV		0.838986
AAEL009281	protein arginine n-methyltransferase	DIV		0.838288
AAEL011121	endoplasmic reticulumsident kdel protein	DIV		0.838229
AAEL001930	pra1 protein	DIV		0.837939
AAEL011027	conserved hypothetical protein	DIV		0.837594
AAEL007072	conserved hypothetical protein	DIV		0.837539
AAEL004114	UNC93A protein, putative	DIV		0.836896
AAEL001236	conserved hypothetical protein	DIV		0.836377
AAEL007688	serine/threonine protein kinase, putative	DIV		0.836015
AAEL000672	cyclin a	DIV		0.835836
AAEL003736	sec15	DIV		0.835371
AAEL005790	malic enzyme	DIV		0.834733
AAEL011460	conserved hypothetical protein	DIV		0.834715
AAEL002690	beat protein	DIV		0.834253
AAEL001557	mucolipin	DIV		0.834136
AAEL001606	g protein-coupled receptor	DIV		0.833746
AAEL001549	protein kinase c	DIV		0.832515
AAEL014734	saccharopine dehydrogenase	DIV		0.831915
AAEL004520	camp/cgmp cyclic nucleotide phosphodiesterase	DIV		0.830139
AAEL002471	proto-oncogene tyrosine-protein kinase src	DIV		0.829976
AAEL011663	conserved hypothetical protein	DIV		0.829775
AAEL000505	conserved hypothetical protein	DIV		0.829385
AAEL017414	GPCR Neurokinin/Tachykinin Family	DIV		0.827262
AAEL004287	fas-associated protein	DIV		0.824965
AAEL001226	conserved hypothetical protein	DIV		0.824733
AAEL008550	conserved hypothetical protein	DIV		0.823901
AAEL004195	membrane associated progesterone receptor	DIV		0.823517
AAEL006973	ubiquitin conjugating enzyme 7 interacting protein	DIV		0.823203
AAEL013896	smad4	DIV		0.822816
AAEL005095	insl3/relaxin receptor	DIV		0.822408
AAEL012576	pyruvate kinase	DIV		0.822099
AAEL008109	cell fate determining protein mab21l2	DIV		0.821875
AAEL002277	camp-dependent protein kinase type i-beta regulatory subunit	DIV		0.821276
AAEL000592	hypothetical protein	DIV		0.820836
AAEL000954	conserved hypothetical protein	DIV		0.818323
AAEL001033	methyl-cpg binding protein, mbd	DIV		0.817462
AAEL001527	conserved hypothetical protein	DIV		0.815822
AAEL002949	Osiris, putative	DIV		0.81579
AAEL007411	conserved hypothetical protein	DIV		0.81509
AAEL013758	conserved hypothetical protein	DIV		0.814835
AAEL006315	26S proteasome regulatory subunit rpn1	DIV		0.814694
AAEL015553	5-hydroxytryptamine 2 receptor	DIV		0.814505
AAEL009981	chaperone atp11p	DIV		0.814023
AAEL008269	conserved hypothetical protein	DIV		0.813594
AAEL006074	endoplasmic reticulum mannosyl-oligosaccharide 1,2-alpha-mannosidase	DIV		0.813536
AAEL002882	conserved hypothetical protein	DIV		0.812065
AAEL011747	M protein type, putative	DIV		0.812013
AAEL007282	syntaxin binding protein-1,2,3	DIV		0.809949
AAEL014832	conserved hypothetical protein	DIV		0.809927
AAEL011053	hypothetical protein	DIV		0.809704
AAEL007665	hypothetical protein	DIV		0.809179
AAEL010800	conserved hypothetical protein	DIV		0.808952
AAEL002265	conserved hypothetical protein	DIV		0.808322
AAEL009876	hypothetical protein	DIV		0.806159
AAEL004217	conserved hypothetical protein	DIV		0.80588
AAEL009826	phosphatidylinositol 3-kinase class	DIV		0.805477
AAEL007835	serine/threonine protein kinase	DIV		0.804697
AAEL011324	hypothetical protein	DIV		0.804319
AAEL013070	conserved hypothetical protein	DIV		0.803088
AAEL008602	conserved hypothetical protein	DIV		0.802031
AAEL003413	f-spondin	DIV		0.801385
AAEL000120	hypothetical protein	DIV		0.801265
AAEL000912	conserved hypothetical protein	DIV		0.801157
AAEL013366	conserved hypothetical protein	DIV		0.80111
AAEL007682	conserved hypothetical protein	DIV		0.801004
AAEL004845	conserved hypothetical protein	DIV		0.800818
AAEL009641	ladybird homeobox corepressor	DIV		0.7999
AAEL011839	hypothetical protein	DIV		0.798976
AAEL002941	conserved hypothetical protein	DIV		0.796989
AAEL009521	tyrosine-protein kinase	DIV		0.796633
AAEL007350	expressed protein (HR83)	DIV		0.796483
AAEL012938	zinc finger protein	DIV		0.796153
AAEL013452	conserved hypothetical protein	DIV		0.795427
AAEL011034	conserved hypothetical protein	DIV		0.795259
AAEL000863	SPASIC protein, putative	DIV		0.795103
AAEL007967	conserved hypothetical protein	DIV		0.79399
AAEL011728	hypothetical protein	DIV		0.793903
AAEL000329	conserved hypothetical protein	DIV		0.79375
AAEL011813	conserved hypothetical protein	DIV		0.792888
AAEL010879	conserved hypothetical protein	DIV		0.791823
AAEL005425	conserved hypothetical protein	DIV		0.791727
AAEL001982	endoplasmic reticulumsident kdel protein	DIV		0.790635
AAEL012255	conserved hypothetical protein	DIV		0.78838
AAEL009173	fasciclin ii (fas ii)	DIV		0.787128
AAEL005378	set domain protein	DIV		0.785593
AAEL000737	rab6 gtpase activating protein, gapcena (rabgap1 protein)	DIV		0.785262
AAEL007804	semaphorin	DIV		0.784722
AAEL002300	conserved hypothetical protein	DIV		0.784451
AAEL005778	conserved hypothetical protein	DIV		0.783668
AAEL006604	conserved hypothetical protein	DIV		0.78319
AAEL011643	homothorax homeobox protein	DIV		0.782777
AAEL010804	calcium/calmodulin-dependent protein kinase kinase	DIV		0.782468
AAEL001617	conserved hypothetical protein	DIV		0.782182
AAEL001302	expressed protein (HR39)	DIV		0.781704
AAEL006377	conserved hypothetical protein	DIV		0.781675
AAEL014183	conserved hypothetical protein	DIV		0.780279
AAEL003924	hypothetical protein	DIV		0.779901
AAEL003941	conserved hypothetical protein	DIV		0.779478
AAEL004087	conserved hypothetical protein	DIV		0.778886
AAEL006213	tartan protein, putative	DIV		0.778857
AAEL009391	Misexpression suppressor of ras, putative	DIV		0.778773
AAEL009364	cdc2l5	DIV		0.778439
AAEL001890	hypothetical protein	DIV		0.777125
AAEL006145	dynactin	DIV		0.77608
AAEL000630	cardioacceleratory peptide 2a, putative	DIV		0.775973
AAEL000603	conserved hypothetical protein	DIV		0.775746
AAEL010692	OCP-II protein, putative	DIV		-5.90875
AAEL002473	hypothetical protein	DIV		-5.62857
AAEL014128	hypothetical protein	DIV		-5.60058
AAEL010097	nuclein acid binding	DIV		-5.38062
AAEL009962	hypothetical protein	DIV		-5.17667
AAEL013338	lethal(2)essential for life protein, l2efl	DIV		-5.03165
AAEL013510	smaug protein	DIV		-4.71241
AAEL000776	conserved hypothetical protein	DIV		-4.59755
AAEL002554	anosmin, putative	DIV		-4.4986
AAEL000923	conserved hypothetical protein	DIV		-4.3353
AAEL013344	lethal(2)essential for life protein, l2efl	DIV		-4.32241
AAEL010670	lethal(2)essential for life protein, l2efl	DIV		-4.27145
AAEL010583	ubiquitin conjugating enzyme 7 interacting protein	DIV		-4.20221
AAEL001666	nucleic acid binding, zinc ion binding	DIV		-4.12071
AAEL008076	PIWI	DIV		-4.01992
AAEL006422	conserved hypothetical protein	DIV		-4.00984
AAEL012545	proliferating cell nuclear antigen	DIV		-3.95837
AAEL006607	Juvenile hormone-inducible protein, putative	DIV		-3.86655
AAEL014001	yellow protein precursor, putative	DIV		-3.85481
AAEL009654	hypothetical protein	DIV		-3.80374
AAEL004048	UNC93A protein, putative	DIV		-3.76795
AAEL008595	conserved hypothetical protein	DIV		-3.71987
AAEL003235	conserved hypothetical protein	DIV		-3.54922
AAEL012532	tetraspanin 29fb	DIV		-3.48324
AAEL008678	conserved hypothetical protein	DIV		-3.47775
AAEL011870	rap55	DIV		-3.40514
AAEL002417	troponin t, invertebrate	DIV		-3.39837
AAEL009973	hypothetical protein	DIV		-3.37704
AAEL013799	hypothetical protein	DIV		-3.35915
AAEL013231	hypothetical protein	DIV		-3.33084
AAEL012646	conserved hypothetical protein	DIV		-3.30787
AAEL005938	hypothetical protein	DIV		-3.2876
AAEL012865	conserved hypothetical protein	DIV		-3.26856
AAEL012107	conserved hypothetical protein	DIV		-3.23214
AAEL005288	conserved hypothetical protein	DIV		-3.21044
AAEL002920	hypothetical protein	DIV		-3.20191
AAEL014180	conserved hypothetical protein	DIV		-3.19019
AAEL010205	conserved hypothetical protein	DIV		-3.18304
AAEL014440	Juvenile hormone-inducible protein, putative	DIV		-3.17423
AAEL007594	conserved hypothetical protein	DIV		-3.12377
AAEL013596	phosphatidylinositol 3-kinase regulatory subunit	DIV		-3.12084
AAEL006712	serine/threonine protein kinase	DIV		-3.11661
AAEL015375	serine/threonine protein kinase	DIV		-3.10733
AAEL005038	ubiquitin-conjugating enzyme E2	DIV		-3.09974
AAEL007783	centromere protein-A, putative	DIV		-3.08896
AAEL006730	traf2 and nck interacting kinase, tnik	DIV		-3.0399
AAEL001246	Thymidylate kinase, putative	DIV		-3.02561
AAEL008772	hypothetical protein	DIV		-2.99971
AAEL000294	conserved hypothetical protein	DIV		-2.98886
AAEL000442	conserved hypothetical protein	DIV		-2.97747
AAEL003179	protein arginine n-methyltransferase 1, putative	DIV		-2.9603
AAEL011653	thyroid hormone receptor interactor	DIV		-2.93889
AAEL012098	synaptic vesicle protein	DIV		-2.93748
AAEL006575	troponin C	DIV		-2.93492
AAEL005432	conserved hypothetical protein	DIV		-2.89469
AAEL010469	conserved hypothetical protein	DIV		-2.8017
AAEL014365	chromaffin granule amine transporter, putative	DIV		-2.72383
AAEL009968	hypothetical protein	DIV		-2.72167
AAEL001667	multicopper oxidase	DIV		-2.69946
AAEL008753	conserved hypothetical protein	DIV		-2.6939
AAEL005536	tetraspanin 29fb	DIV		-2.63192
AAEL001490	acylphosphatase, putative	DIV		-2.6298
AAEL005885	arginyltransferase, putative	DIV		-2.62746
AAEL010747	vasodilator-stimulated phosphoprotein	DIV		-2.61778
AAEL005580	conserved hypothetical protein	DIV		-2.61594
AAEL004492	cyclin-dependent kinases regulatory subunit. putative	DIV		-2.60317
AAEL006572	troponin C	DIV		-2.59196
AAEL002381	conserved hypothetical protein	DIV		-2.52888
AAEL003508	serine-pyruvate aminotransferase	DIV		-2.52233
AAEL007474	geminin, putative	DIV		-2.50356
AAEL000500	conserved hypothetical protein	DIV		-2.4692
AAEL005289	ornithine aminotransferase	DIV		-2.46856
AAEL006023	Vanin-like protein 1 precursor, putative	DIV		-2.46742
AAEL006660	conserved hypothetical protein	DIV		-2.46121
AAEL008316	mitotic spindle assembly checkpoint protein mad2	DIV		-2.45573
AAEL005383	conserved hypothetical protein	DIV		-2.43736
AAEL004407	allergen, putative	DIV		-2.43543
AAEL001306	conserved hypothetical protein	DIV		-2.43012
AAEL011849	hypothetical protein	DIV		-2.3921
AAEL005543	conserved hypothetical protein	DIV		-2.39023
AAEL007489	synaptic vesicle protein	DIV		-2.3882
AAEL000509	rho gtpase activating protein	DIV		-2.38372
AAEL008098	PIWI	DIV		-2.36883
AAEL002404	receptor protein tyrosine kinase	DIV		-2.3683
AAEL005445	hypothetical protein	DIV		-2.35268
AAEL005506	hypothetical protein	DIV		-2.34723
AAEL007799	regulator of chromosome condensation	DIV		-2.3366
AAEL003313	alkaline phosphatase	DIV		-2.33048
AAEL015076	conserved hypothetical protein	DIV		-2.32619
AAEL005348	hypothetical protein	DIV		-2.31745
AAEL006006	swiprosin	DIV		-2.30857
AAEL008844	calcium-binding protein, putative	DIV		-2.29361
AAEL005923	conserved hypothetical protein	DIV		-2.29224
AAEL013343	lethal(2)essential for life protein, l2efl	DIV		-2.29183
AAEL010253	conserved hypothetical protein	DIV		-2.28119
AAEL011109	conserved hypothetical protein	DIV		-2.24588
AAEL003371	f-box and wd-40 domain protein	DIV		-2.24373
AAEL008415	hypothetical protein	DIV		-2.23633
AAEL017337	Fat body protein, putative	DIV		-2.22213
AAEL008029	raslated protein, putative	DIV		-2.21753
AAEL009773	geminin, putative	DIV		-2.21284
AAEL012521	hypothetical protein	DIV		-2.20621
AAEL000005	hypothetical protein	DIV		-2.18442
AAEL003036	conserved hypothetical protein	DIV		-2.18422
AAEL002506	glutamate receptor, ionotropic kainate 1, 2, 3 (glur5, glur6, glur7)	DIV		-2.14814
AAEL005766	fructose-bisphosphate aldolase	DIV		-2.14784
AAEL009491	hypothetical protein	DIV		-2.142
AAEL010199	conserved hypothetical protein	DIV		-2.14054
AAEL006392	hypothetical protein	DIV		-2.13628
AAEL014744	conserved hypothetical protein	DIV		-2.1347
AAEL008863	protein regulator of cytokinesis 1 prc1	DIV		-2.13319
AAEL011085	conserved hypothetical protein	DIV		-2.12965
AAEL007053	hypothetical protein	DIV		-2.12512
AAEL005216	conserved hypothetical protein	DIV		-2.12142
AAEL009278	conserved hypothetical protein	DIV		-2.09493
AAEL008621	cdk1	DIV		-2.09445
AAEL015046	hypothetical protein	DIV		-2.09278
AAEL006787	conserved hypothetical protein	DIV		-2.08777
AAEL008963	tyrosine aminotransferase	DIV		-2.06166
AAEL001852	conserved hypothetical protein	DIV		-2.05893
AAEL009263	conserved hypothetical protein	DIV		-2.0476
AAEL000217	serine/threonine protein kinase	DIV		-2.03407
AAEL000859	hypothetical protein	DIV		-2.03166
AAEL013559	uncoordinated protein	DIV		-2.02457
AAEL011279	requim, req/dpf2	DIV		-2.02167
AAEL008686	hypothetical protein	DIV		-2.02159
AAEL015064	conserved hypothetical protein	DIV		-2.00793
AAEL015376	conserved hypothetical protein	DIV		-2.00527
AAEL010046	maintenance of ploidy protein mob1 (mps1 binder 1)	DIV		-2.00368
AAEL001155	hypothetical protein	DIV		-2.00256
AAEL013044	hypothetical protein	DIV		-1.99395
AAEL002261	GTP cyclohydrolase i	DIV		-1.99018
AAEL014014	ornithine cyclodeaminase	DIV		-1.9899
AAEL003471	hypothetical protein	DIV		-1.9831
AAEL000149	sap30	DIV		-1.98305
AAEL015543	conserved hypothetical protein	DIV		-1.98072
AAEL009906	hypothetical protein	DIV		-1.97988
AAEL006820	lipid storage droplets surface binding protein 2 (lsd2)	DIV		-1.97376
AAEL000900	conserved hypothetical protein	DIV		-1.9733
AAEL010392	hypothetical protein	DIV		-1.97294
AAEL004713	hypothetical protein	DIV		-1.97161
AAEL007211	conserved hypothetical protein	DIV		-1.96404
AAEL000744	troponin C	DIV		-1.96258
AAEL000766	ubiquinol cytochrome C oxidoreductase-subunit 6.4kD-subunit, putative	DIV		-1.96187
AAEL006884	conserved hypothetical protein	DIV		-1.96165
AAEL009924	type II keratin, putative	DIV		-1.95982
AAEL011980	hypothetical protein	DIV		-1.95975
AAEL005904	conserved hypothetical protein	DIV		-1.9528
AAEL012725	conserved hypothetical protein	DIV		-1.95108
AAEL012556	Ofd1 protein, putative	DIV		-1.94635
AAEL003298	alkaline phosphatase	DIV		-1.94332
AAEL003122	conserved hypothetical protein	DIV		-1.93919
AAEL008857	deoxyribonuclease I, putative	DIV		-1.93857
AAEL011669	hypothetical protein	DIV		-1.93652
AAEL006279	hypothetical protein	DIV		-1.93347
AAEL006876	igf2 mRNA binding protein, putative	DIV		-1.93322
AAEL009904	conserved hypothetical protein	DIV		-1.93297
AAEL008575	regulator of chromosome condensation	DIV		-1.91346
AAEL012810	conserved hypothetical protein	DIV		-1.90772
AAEL012071	ras	DIV		-1.90617
AAEL009077	alkaline phosphatase	DIV		-1.90551
AAEL007793	alkyldihydroxyacetonephosphate synthase	DIV		-1.90395
AAEL007457	insect origin recognition complex subunit	DIV		-1.8996
AAEL001684	boule protein, putative	DIV		-1.89936
AAEL006298	conserved hypothetical protein	DIV		-1.89657
AAEL008027	hypothetical protein	DIV		-1.88149
AAEL012866	conserved hypothetical protein	DIV	acetyltransferase (GNAT) family domain	-1.8793
AAEL000053	myotubularin	DIV		-1.87572
AAEL014310	hypothetical protein	DIV		-1.86992
AAEL000915	hypothetical protein	DIV		-1.86684
AAEL012176	conserved hypothetical protein	DIV		-1.86607
AAEL001621	conserved hypothetical protein	DIV	allergen domain	-1.8644
AAEL005309	conserved hypothetical protein	DIV		-1.86132
AAEL012019	conserved hypothetical protein	DIV		-1.85681
AAEL013347	lethal(2)essential for life protein, l2efl	DIV		-1.8547
AAEL001274	hypothetical protein	DIV		-1.84114
AAEL013329	cdk1	DIV		-1.84024
AAEL007701	conserved hypothetical protein	DIV		-1.83694
AAEL009205	conserved hypothetical protein	DIV		-1.83372
AAEL005395	conserved hypothetical protein	DIV		-1.83363
AAEL003317	alkaline phosphatase	DIV		-1.83086
AAEL011838	conserved hypothetical protein	DIV		-1.82786
AAEL002116	supercoiling factor, putative	DIV		-1.82523
AAEL000661	t-cell specific transcription factor, tcf	DIV		-1.81478
AAEL012706	conserved hypothetical protein	DIV		-1.81475
AAEL014592	frazzled protein	DIV		-1.81291
AAEL014051	nop14	DIV		-1.80903
AAEL000416	hypothetical protein	DIV		-1.80831
AAEL013830	bmp-induced factor	DIV		-1.80777
AAEL013430	hypothetical protein	DIV		-1.80534
AAEL000065	conserved hypothetical protein	DIV		-1.80145
AAEL011341	apyrase, putative	DIV		-1.80076
AAEL003382	Ro ribonucleoprotein autoantigen, putative	DIV		-1.79715
AAEL010850	troponin i	DIV		-1.79585
AAEL004967	myo inositol monophosphatase	DIV		-1.79184
AAEL013351	lethal(2)essential for life protein, l2efl	DIV		-1.79131
AAEL008049	hypothetical protein	DIV		-1.79102
AAEL014509	zinc finger protein	DIV		-1.78469
AAEL011250	conserved hypothetical protein	DIV		-1.78444
AAEL005312	conserved hypothetical protein	DIV		-1.77769
AAEL013341	lethal(2)essential for life protein, l2efl	DIV		-1.77396
AAEL012963	hypothetical protein	DIV		-1.77357
AAEL008320	conserved hypothetical protein	DIV		-1.76885
AAEL002751	conserved hypothetical protein	DIV		-1.75809
AAEL013522	pinn	DIV		-1.75538
AAEL013390	serine/threonine protein kinase	DIV		-1.75495
AAEL000102	conserved hypothetical protein	DIV		-1.75195
AAEL017055	Conserved hypothetical protein (	DIV	Zinc-finger associated domain	-1.7467
AAEL004221	glycogen synthase	DIV		-1.74109
AAEL001587	hypothetical protein	DIV		-1.73878
AAEL015447	hypothetical protein	DIV		-1.73751
AAEL002115	hypothetical protein	DIV		-1.73677
AAEL007672	myst histone acetyltransferase	DIV		-1.72886
AAEL006836	dihydropteridine reductase	DIV		-1.72445
AAEL011899	N-acetyllactosaminide beta-1,3-N-acetylglucosaminyltransferase, putative	DIV		-1.72219
AAEL008758	conserved hypothetical protein	DIV		-1.71892
AAEL014436	conserved hypothetical protein	DIV		-1.71797
AAEL010659	lethal(2)essential for life protein, l2efl	DIV		-1.71259
AAEL005916	hypothetical protein	DIV		-1.71131
AAEL011168	GTP-binding protein (i) alpha subunit, gnai	DIV		-1.70759
AAEL001920	conserved hypothetical protein	DIV		-1.70613
AAEL009112	conserved hypothetical protein	DIV		-1.70555
AAEL002565	titin	DIV		-1.70284
AAEL010835	mitogen-activated protein kinase kinase kinase	DIV		-1.70258
AAEL003881	anopheles stephensi ubiquitin, putative	DIV		-1.70065
AAEL009910	conserved hypothetical protein	DIV		-1.70045
AAEL012224	zinc finger protein	DIV		-1.69817
AAEL004501	s-adenosylmethionine synthetase	DIV		-1.69662
AAEL011202	bhlhzip transcription factor bigmax	DIV		-1.69641
AAEL008413	serine/threonine protein kinase	DIV		-1.69632
AAEL017082	conserved hypothetical protein	DIV	RNA recognition motif	-1.68307
AAEL017288	conserved hypothetical protein	DIV	FLYWCH zinc finger domain	-1.68293
AAEL010568	chromosome-associated kinesin KIF4A (chromokinesin)	DIV		-1.68286
AAEL013237	pom1	DIV		-1.67485
AAEL002681	vanin-like protein 1 precursor, putative	DIV		-1.67152
AAEL010865	conserved hypothetical protein	DIV		-1.66793
AAEL007650	chaperonin	DIV		-1.66674
AAEL012935	slingshot dual specificity phosphatase	DIV		-1.66633
AAEL012047	conserved hypothetical protein	DIV		-1.66421
AAEL013913	stretch regulated skeletal muscle protein, putative	DIV		-1.65848
AAEL006866	muscle lim protein	DIV		-1.65798
AAEL009862	conserved hypothetical protein	DIV		-1.65525
AAEL000262	conserved hypothetical protein	DIV		-1.65216
AAEL001706	p15-2a protein, putative	DIV		-1.64837
AAEL003874	conserved hypothetical protein	DIV		-1.64593
AAEL002711	conserved hypothetical protein	DIV		-1.645
AAEL001737	conserved hypothetical protein	DIV		-1.63605
AAEL006453	B-cell lymphoma/leukaemia 11A extra long form, putative	DIV		-1.63203
AAEL002462	hypothetical protein	DIV		-1.62975
AAEL010579	hypothetical protein	DIV		-1.62809
AAEL000221	mediator complex, subunit, putative	DIV		-1.62795
AAEL004838	conserved hypothetical protein	DIV		-1.62654
AAEL017240	Protein binding, DNA binding	DIV		-1.62452
AAEL008547	conserved hypothetical protein	DIV		-1.62269
AAEL002569	serine/threonine kinase	DIV		-1.61921
AAEL012166	conserved hypothetical protein	DIV		-1.618
AAEL003388	axis inhibition protein, axin	DIV		-1.61596
AAEL000045	nmda receptor glutamate-binding chain	DIV		-1.61573
AAEL013540	conserved hypothetical protein	DIV		-1.61532
AAEL001748	hypothetical protein	DIV		-1.61501
AAEL013859	mitogen-activated protein kinase kinase kinase 3, mapkkk3, mekk3	DIV		-1.61461
AAEL002472	hypothetical protein	DIV		-1.6145
AAEL009037	GTP-binding protein (i) alpha subunit, gnai	DIV		-1.6099
AAEL008555	conserved hypothetical protein	DIV		-1.60469
AAEL008899	conserved hypothetical protein	DIV		-1.60286
AAEL013822	protein binding	DIV		-1.60185
AAEL007422	cp27, putative	DIV		-1.60081
AAEL000421	protein farnesyltransferase alpha subunit/rab geranylgeranyl transferase alpha subunit	DIV		-1.5965
AAEL009257	conserved hypothetical protein	DIV		-1.59563
AAEL001715	chaperonin	DIV		-1.59458
AAEL002802	wdpeat protein	DIV		-1.5945
AAEL005349	conserved hypothetical protein	DIV		-1.59419
AAEL003542	conserved hypothetical protein	DIV		-1.59324
AAEL005613	hypothetical protein	DIV		-1.59215
AAEL004111	hypothetical protein	DIV		-1.59171
AAEL010753	conserved hypothetical protein	DIV		-1.59121
AAEL005042	hypothetical protein	DIV		-1.58925
AAEL001635	conserved hypothetical protein	DIV		-1.58904
AAEL008256	cyclin A3, putative	DIV		-1.58466
AAEL011918	hypothetical protein	DIV		-1.58076
AAEL002267	conserved hypothetical protein	DIV		-1.58011
AAEL012020	conserved hypothetical protein	DIV		-1.57977
AAEL009704	conserved hypothetical protein	DIV		-1.57886
AAEL012236	hypothetical protein	DIV		-1.57786
AAEL000157	hypothetical protein	DIV		-1.57748
AAEL005358	conserved hypothetical protein	DIV		-1.57699
AAEL003104	tripartite motif protein trim2,3	DIV		-1.57601
AAEL004417	conserved hypothetical protein	DIV		-1.57254
AAEL015199	wdpeat protein	DIV		-1.57048
AAEL005074	hypothetical protein	DIV		-1.57032
AAEL001500	insulinprotein enhancer protein isl	DIV		-1.56974
AAEL013914	conserved hypothetical protein	DIV		-1.56705
AAEL000984	conserved hypothetical protein	DIV		-1.56065
AAEL005851	exosome complex exonuclease rrp42 (ribosomal RNA processing protein 42)	DIV		-1.55037
AAEL000549	fibulin 1	DIV		-1.54921
AAEL002226	casein kinase	DIV		-1.54547
AAEL010378	conserved hypothetical protein	DIV		-1.54116
AAEL004302	conserved hypothetical protein	DIV		-1.53594
AAEL006226	sam/hd domain protein	DIV		-1.5359
AAEL006782	protein arginine n-methyltransferase	DIV		-1.53547
AAEL003921	anopheles stephensi ubiquitin, putative	DIV		-1.53519
AAEL009336	troponin C	DIV		-1.53415
AAEL014271	conserved hypothetical protein	DIV		-1.53336
AAEL009727	conserved hypothetical protein	DIV		-1.5329
AAEL013124	GTP-binding protein alpha subunit, gna	DIV		-1.53281
AAEL013412	conserved hypothetical protein	DIV		-1.5322
AAEL001838	conserved hypothetical protein	DIV		-1.53002
AAEL008615	hypothetical protein	DIV		-1.52883
AAEL000973	conserved hypothetical protein	DIV		-1.52602
AAEL013844	diazepam binding inhibitor, putative	DIV		-1.52548
AAEL005028	conserved hypothetical protein	DIV		-1.52194
AAEL003623	conserved hypothetical protein	DIV		-1.52174
AAEL003494	goodpasture antigen-binding protein	DIV		-1.52154
AAEL017290	Coiled-coil domain-containing protein 72 homolog	DIV		-1.52084
AAEL006177	histone acetyltransferase type b catalytic subunit	DIV		-1.52019
AAEL008058	liprin alpha (lar-interacting protein alpha) (synapse defective protein 2)	DIV		-1.51979
AAEL006445	conserved hypothetical protein	DIV		-1.51741
AAEL011879	citron ser/thr kinase	DIV		-1.51507
AAEL004434	transketolase	DIV		-1.51387
AAEL003581	amidophosphoribosyltransferase	DIV		-1.51211
AAEL008298	hypothetical protein	DIV		-1.51158
AAEL004438	conserved hypothetical protein	DIV		-1.51115
AAEL002388	zinc finger protein	DIV		-1.50543
AAEL006048	interleukin enhancer binding factor	DIV		-1.5028
AAEL012490	ring finger protein 19 (dorfin) (double ring-finger protein)	DIV		-1.50277
AAEL003971	conserved hypothetical protein	DIV		-1.50149
AAEL008084	phosphatidylserine receptor	DIV		-1.49941
AAEL006750	hypothetical protein	DIV		-1.49873
AAEL005241	lateral signaling target protein	DIV		-1.49721
AAEL010334	conserved hypothetical protein	DIV		-1.4939
AAEL000428	tryptophan 2,3-dioxygenase	DIV		-1.48945
AAEL003443	threonine dehydrogenase	DIV		-1.48926
AAEL001142	rab gdp/gtp exchange factor	DIV		-1.48681
AAEL012574	hypothetical protein	DIV		-1.4864
AAEL003004	hypothetical protein	DIV		-1.48409
AAEL005492	protein-tyrosine phosphatase n9	DIV		-1.4838
AAEL002310	conserved hypothetical protein	DIV		-1.47765
AAEL005877	conserved hypothetical protein	DIV		-1.47735
AAEL002330	conserved hypothetical protein	DIV		-1.4753
AAEL004154	conserved hypothetical protein	DIV		-1.47425
AAEL007490	conserved hypothetical protein	DIV		-1.46812
AAEL000957	hypothetical protein	DIV		-1.46742
AAEL010011	conserved hypothetical protein	DIV		-1.46647
AAEL001087	synaptic vesicle protein	DIV		-1.46617
AAEL003953	map/microtubule affinitygulating kinase 2,4	DIV		-1.46473
AAEL008026	conserved hypothetical protein	DIV		-1.46457
AAEL005704	conserved hypothetical protein	DIV		-1.46365
AAEL008395	hypothetical protein	DIV		-1.46354
AAEL000179	ubiquitin-conjugating enzyme E2 l	DIV		-1.45701
AAEL012389	conserved hypothetical protein	DIV		-1.45652
AAEL005736	conserved hypothetical protein	DIV		-1.45483
AAEL013016	regulator of sex-limitation	DIV		-1.45447
AAEL011738	conserved hypothetical protein	DIV		-1.45409
AAEL017184	protein binding-	DIV		-1.4515
AAEL007544	serine/threonine-protein kinase chk2 (cds1)	DIV		-1.45087
AAEL008279	conserved hypothetical protein	DIV		-1.44978
AAEL010805	deformed wings, putative	DIV		-1.44953
AAEL001861	nuclear pore complex protein nup154	DIV		-1.44891
AAEL011873	ubiquitin-conjugating enzyme	DIV		-1.44884
AAEL007431	conserved hypothetical protein	DIV		-1.44737
AAEL013692	PIWI	DIV		-1.44683
AAEL007698	PIWI	DIV		-1.44566
AAEL000206	ninjurin A, putative	DIV		-1.44502
AAEL017207	hypothetical protein	DIV		-1.4428
AAEL006190	conserved hypothetical protein	DIV		-1.44211
AAEL017116	Nucleic acid bindin	DIV		-1.43933
AAEL015380	conserved hypothetical protein	DIV		-1.4391
AAEL001625	conserved hypothetical protein	DIV		-1.43594
AAEL009667	conserved hypothetical protein	DIV		-1.43426
AAEL007370	conserved hypothetical protein	DIV		-1.43192
AAEL010877	conserved hypothetical protein	DIV		-1.43068
AAEL007452	conserved hypothetical protein	DIV		-1.4291
AAEL011415	lysine-specific histone demethylase	DIV		-1.42722
AAEL005317	titin (connectin)	DIV		-1.42474
AAEL006728	ubiquitin-conjugating enzyme E2 c	DIV		-1.4139
AAEL002721	conserved hypothetical protein	DIV		-1.41371
AAEL000267	conserved hypothetical protein	DIV		-1.41272
AAEL005667	LIM domain-binding protein, putative	DIV		-1.41058
AAEL001624	hypothetical protein	DIV		-1.40965
AAEL008960	regulator of telomere elongation helicase 1 rtel1	DIV		-1.40851
AAEL007571	hypothetical protein	DIV		-1.40729
AAEL001086	hypothetical protein	DIV		-1.40667
AAEL017462	transmembrane transport	DIV		-1.40523
AAEL000692	partner of sld5	DIV		-1.40473
AAEL012965	wd and tetratricopeptide repeat protein	DIV		-1.40302
AAEL007797	conserved hypothetical protein	DIV		-1.40184
AAEL004871	hypothetical protein	DIV		-1.40115
AAEL000128	P130	DIV		-1.39939
AAEL006483	conserved hypothetical protein	DIV		-1.39809
AAEL007329	conserved hypothetical protein	DIV		-1.39764
AAEL005618	chitin synthase	DIV		-1.39551
AAEL001402	conserved hypothetical protein	DIV		-1.39475
AAEL002125	conserved hypothetical protein	DIV		-1.39475
AAEL003484	hypothetical protein	DIV		-1.39231
AAEL001134	methylmalonate-semialdehyde dehydrogenase	DIV		-1.39185
AAEL004101	hypothetical protein	DIV		-1.39115
AAEL003412	nuclear lim interactor-interacting factor (nli-interacting factor) (nli-if)	DIV		-1.38745
AAEL006772	conserved hypothetical protein	DIV		-1.38683
AAEL010501	zinc finger protein	DIV		-1.38645
AAEL011221	nmda receptor glutamate-binding chain	DIV		-1.38581
AAEL005997	allergen, putative	DIV		-1.38311
AAEL011158	disulfide oxidoreductase	DIV		-1.38259
AAEL001600	conserved hypothetical protein	DIV		-1.38258
AAEL004477	cell division control protein	DIV		-1.38183
AAEL001390	conserved hypothetical protein	DIV		-1.37968
AAEL009400	ccr4-associated factor	DIV		-1.37919
AAEL007702	chaperonin	DIV		-1.37906
AAEL002366	conserved hypothetical protein	DIV		-1.3781
AAEL006946	chaperonin	DIV		-1.37531
AAEL011285	conserved hypothetical protein	DIV		-1.37492
AAEL009393	conserved hypothetical protein	DIV		-1.37426
AAEL007469	mitotic checkpoint protein bub3	DIV		-1.37238
AAEL013019	hypothetical protein	DIV		-1.37226
AAEL011362	hypothetical protein	DIV		-1.37222
AAEL017438	integral to membrane	DIV		-1.37218
AAEL014438	Juvenile hormone-inducible protein, putative	DIV		-1.3704
AAEL006600	Juvenile hormone-inducible protein, putative	DIV		-1.37001
AAEL012676	conserved hypothetical protein	DIV		-1.36951
AAEL009231	Lipid storage droplet-1, putative	DIV		-1.36775
AAEL011868	conserved hypothetical protein	DIV		-1.36599
AAEL007227	conserved hypothetical protein	DIV		-1.36097
AAEL003675	ubiquinol-cytochrome c reductase iron-sulfur subunit	DIV		-1.36095
AAEL002950	conserved hypothetical protein	DIV		-1.35751
AAEL007251	zinc finger protein, putative	DIV		-1.35388
AAEL013054	conserved hypothetical protein	DIV		-1.35154
AAEL000529	conserved hypothetical protein	DIV		-1.34983
AAEL003645	stearoyl-coa desaturase	DIV		-1.34922
AAEL003435	conserved hypothetical protein	DIV		-1.34869
AAEL004248	neuronal calcium sensor	DIV		-1.34783
AAEL001847	conserved hypothetical protein	DIV		-1.34151
AAEL010494	hypothetical protein	DIV		-1.34142
AAEL008605	inosine triphosphate pyrophosphatase (itpase) (inosine triphosphatase)	DIV		-1.34113
AAEL004414	conserved hypothetical protein	DIV		-1.33629
AAEL012628	conserved hypothetical protein	DIV		-1.33614
AAEL017478	modifier of MDG4	DIV		-1.33614
AAEL009997	hypothetical protein	DIV		-1.33394
AAEL008906	conserved hypothetical protein	DIV		-1.33266
AAEL007256	DNA helicase recq1	DIV		-1.33147
AAEL010968	queuine tRNAbosyltransferase	DIV		-1.33001
AAEL009918	conserved hypothetical protein	DIV		-1.32932
AAEL000795	ubiquitin	DIV		-1.32739
AAEL011795	allergen, putative	DIV		-1.32612
AAEL005547	conserved hypothetical protein	DIV		-1.32333
AAEL000093	conserved hypothetical protein	DIV		-1.32073
AAEL009996	deformed wings, putative	DIV		-1.31844
AAEL008341	adenosylhomocysteinase	DIV		-1.3184
AAEL001551	conserved hypothetical protein	DIV		-1.31321
AAEL005739	conserved hypothetical protein	DIV		-1.31265
AAEL010327	six/sine homebox transcription factors	DIV		-1.31119
AAEL013832	conserved hypothetical protein	DIV		-1.30521
AAEL007850	hypothetical protein	DIV		-1.30284
AAEL003338	hypothetical protein	DIV		-1.30169
AAEL007257	hypothetical protein	DIV		-1.29894
AAEL011705	conserved hypothetical protein	DIV		-1.29772
AAEL006509	hydrogen-transporting ATP synthase, G-subunit, putative	DIV		-1.29602
AAEL006965	NBP2b protein, putative	DIV		-1.29559
AAEL012513	calcium-binding protein E63-1	DIV		-1.29423
AAEL011023	hypothetical protein	DIV		-1.29013
AAEL001747	conserved hypothetical protein	DIV		-1.28705
AAEL005563	hypothetical protein	DIV		-1.28489
AAEL008941	conserved hypothetical protein	DIV		-1.28325
AAEL007295	hypothetical protein	DIV		-1.28143
AAEL007427	zinc finger protein	DIV		-1.28098
AAEL011535	wdpeat protein	DIV		-1.28047
AAEL003577	conserved hypothetical protein	DIV		-1.28047
AAEL013616	hypothetical protein	DIV		-1.27898
AAEL008473	cysteinech venom protein, putative	DIV		-1.27789
AAEL014034	zinc finger protein	DIV		-1.27575
AAEL001315	conserved hypothetical protein	DIV		-1.27304
AAEL013624	hypothetical protein	DIV		-1.27002
AAEL007271	basic helix-loop-helix zip transcription factor	DIV		-1.26565
AAEL007011	conserved hypothetical protein	DIV		-1.26274
AAEL004125	signal transduction protein lnkalted	DIV		-1.26246
AAEL003153	hypothetical protein	DIV		-1.26187
AAEL010801	conserved hypothetical protein	DIV		-1.26179
AAEL010920	conserved hypothetical protein	DIV		-1.25968
AAEL005768	hypothetical protein	DIV		-1.25933
AAEL015077	wd and tetratricopeptide repeat protein	DIV		-1.25652
AAEL004049	conserved hypothetical protein	DIV		-1.25587
AAEL013632	phosphatidylserine receptor	DIV		-1.25103
AAEL007868	ubiquinol-cytochrome c reductase complex 14 kd protein	DIV		-1.24965
AAEL013633	ubiquitin-conjugating enzyme h	DIV		-1.2489
AAEL006492	centrin, putative	DIV		-1.24798
AAEL001751	cyclin	DIV		-1.2478
AAEL004437	dual-specificity protein phosphatase, putative	DIV		-1.24042
AAEL001129	conserved hypothetical protein	DIV		-1.23987
AAEL004422	nucleic acid binding	DIV		-1.23843
AAEL003668	hypothetical protein	DIV		-1.23736
AAEL004392	IAP-antagonist michelob-X-like protein, pro-apoptotic protein	DIV		-1.23695
AAEL012551	conserved hypothetical protein	DIV		-1.23168
AAEL005068	S-phase kinase-associated protein 2 (skp2), putative	DIV		-1.2274
AAEL012142	timeout/timeless-2	DIV		-1.2265
AAEL004210	conserved hypothetical protein	DIV		-1.22526
AAEL004350	janus A, putative	DIV		-1.2234
AAEL012223	zinc finger protein	DIV		-1.22252
AAEL009242	conserved hypothetical protein	DIV		-1.2225
AAEL005709	n-acetyltransferase separation anxiety	DIV		-1.22227
AAEL000439	hypothetical protein	DIV		-1.22179
AAEL014597	plexin b	DIV		-1.21914
AAEL006459	conserved hypothetical protein	DIV		-1.21759
AAEL007617	serine/threonine-protein kinase vrk	DIV		-1.21648
AAEL008867	hypothetical protein	DIV		-1.2163
AAEL013963	tumor necrosis factor induced protein	DIV		-1.2144
AAEL013063	Autophagy-specific protein, putative	DIV		-1.21153
AAEL002995	pyrazinamidase/nicotinamidase	DIV		-1.21116
AAEL015042	conserved hypothetical protein	DIV		-1.20986
AAEL010185	A-kinase anchoring protein AKAP120, putative	DIV		-1.20981
AAEL009859	nucleolar GTP-binding protein	DIV		-1.20945
AAEL014272	molybdopterin cofactor sulfurase (mosc)	DIV		-1.20856
AAEL012834	hypothetical protein	DIV		-1.20767
AAEL001818	conserved hypothetical protein	DIV		-1.20714
AAEL012416	hypothetical protein	DIV		-1.20434
AAEL004170	hypothetical protein	DIV		-1.20277
AAEL011024	zinc finger protein	DIV		-1.20274
AAEL006073	ubiquitin-conjugating enzyme E2-230k	DIV		-1.20034
AAEL006289	spire	DIV		-1.2001
AAEL013946	conserved hypothetical protein	DIV		-1.19986
AAEL008953	conserved hypothetical protein	DIV		-1.19914
AAEL003750	conserved hypothetical protein	DIV		-1.19829
AAEL009185	arginine or creatine kinase	DIV		-1.19691
AAEL014399	conserved hypothetical protein	DIV		-1.19671
AAEL008611	metastasis-associated protein 3 (mta3)	DIV		-1.19621
AAEL008277	WNT3 precursor, putative	DIV		-1.19575
AAEL001291	conserved hypothetical protein	DIV		-1.19483
AAEL011507	zinc finger protein	DIV		-1.19445
AAEL001104	conserved hypothetical protein	DIV		-1.19318
AAEL003514	centromere/microtubule binding protein cbf5	DIV		-1.19102
AAEL010323	hypothetical protein	DIV		-1.18972
AAEL013363	ubiquitously transcribed sex (x/y) chromosome tetratricopeptide repeat protein	DIV		-1.18816
AAEL002874	apolipoprotein a binding protein	DIV		-1.18804
AAEL004783	ornithine decarboxylase antizyme, putative	DIV		-1.18735
AAEL010675	hypothetical protein	DIV		-1.18137
AAEL001721	conserved hypothetical protein	DIV		-1.17994
AAEL002675	arginase	DIV		-1.17949
AAEL003456	conserved hypothetical protein	DIV		-1.17944
AAEL009590	outer mitochondrial translocase subunit, putative	DIV		-1.17825
AAEL009775	rapamycin-insensitive companion of Tor, putative	DIV		-1.17815
AAEL002076	outer mitochondrial translocase subunit, putative	DIV		-1.17684
AAEL004875	f-box only protein	DIV		-1.17393
AAEL013074	adenylyl cyclase-associated protein	DIV		-1.17195
AAEL005922	hypothetical protein	DIV		-1.17148
AAEL003237	low molecular weight protein-tyrosine-phosphatase	DIV		-1.17059
AAEL009709	hypothetical protein	DIV		-1.1671
AAEL014210	hypothetical protein	DIV		-1.16677
AAEL004439	conserved hypothetical protein	DIV		-1.16602
AAEL004131	gh regulated tbc protein-1	DIV		-1.16601
AAEL011832	conserved hypothetical protein	DIV		-1.16463
AAEL012151	ral guanine nucleotide exchange factor with ph domain and sh3 binding motif, ralgps	DIV		-1.16408
AAEL000456	conserved hypothetical protein	DIV		-1.16147
AAEL010970	conserved hypothetical protein	DIV		-1.16069
AAEL004570	conserved hypothetical protein	DIV		-1.16021
AAEL013612	conserved hypothetical protein	DIV		-1.16017
AAEL003290	cell wall protein DAN4 precursor, putative	DIV		-1.15613
AAEL008183	t complex protein	DIV		-1.15607
AAEL014066	ubiquitin conjugating enzyme 7 interacting protein	DIV		-1.15356
AAEL014910	synaptic vesicle protein	DIV		-1.15237
AAEL000601	hypothetical protein	DIV		-1.15069
AAEL017168	nucleic acid binding	DIV		-1.15013
AAEL001915	tyrosine protein kinase	DIV		-1.14735
AAEL009846	Enn protein, putative	DIV		-1.14695
AAEL010147	conserved hypothetical protein	DIV		-1.1447
AAEL003667	hypothetical protein	DIV		-1.14262
AAEL009337	adenylate kinase isoenzyme	DIV		-1.14218
AAEL005031	hypothetical protein	DIV		-1.13831
AAEL009320	chaperonin	DIV		-1.13696
AAEL004606	Mod(mdg4)-54.5, putative	DIV		-1.13669
AAEL001018	conserved hypothetical protein	DIV		-1.13532
AAEL006313	conserved hypothetical protein	DIV		-1.13367
AAEL001611	conserved hypothetical protein	DIV		-1.13173
AAEL011441	calcium/calmodulin-dependent protein kinase type 1 (camki)	DIV		-1.13095
AAEL015320	striatin	DIV		-1.13056
AAEL010014	hypothetical protein	DIV		-1.13005
AAEL004267	parkin (ubiquitin E3 ligase prkn)	DIV		-1.12719
AAEL005573	GTP-binding protein era	DIV		-1.12693
AAEL000922	polyribonucleotide nucleotidyltransferase	DIV		-1.12626
AAEL001199	Putative GTP-binding protein 5	DIV		-1.12592
AAEL011788	conserved hypothetical protein	DIV		-1.12533
AAEL004815	zinc finger protein	DIV		-1.12514
AAEL004163	O-fucosyltransferase, putative	DIV		-1.12512
AAEL000147	single-stranded DNA binding protein, putative	DIV		-1.12383
AAEL001462	protein phosphatase 2c gamma	DIV		-1.1204
AAEL012787	conserved hypothetical protein	DIV		-1.11979
AAEL009149	kinectin, putative	DIV		-1.1197
AAEL013069	receptor for activated protein kinase c (rack1)	DIV		-1.11897
AAEL009712	conserved hypothetical protein	DIV		-1.11843
AAEL009422	conserved hypothetical protein	DIV		-1.11793
AAEL002044	hypothetical protein	DIV		-1.11775
AAEL010809	SET, putative	DIV		-1.11758
AAEL000395	retinoid x receptor (rxr)	DIV		-1.11441
AAEL002215	conserved hypothetical protein	DIV		-1.11209
AAEL003145	bestrophin 2,3,4	DIV		-1.11154
AAEL012187	lethal(3)malignant brain tumor	DIV		-1.1091
AAEL000116	conserved hypothetical protein	DIV		-1.10649
AAEL013753	hypothetical protein	DIV		-1.10501
AAEL017013	Zinc finger protein, putative	DIV		-1.10315
AAEL007218	conserved hypothetical protein	DIV		-1.1018
AAEL009879	conserved hypothetical protein	DIV		-1.10122
AAEL003465	hypothetical protein	DIV		-1.10075
AAEL010913	structural maintenance of chromosomes 5 smc5	DIV		-1.10049
AAEL009742	conserved hypothetical protein	DIV		-1.09923
AAEL005643	guanine nucleotide exchange factor	DIV		-1.09866
AAEL006880	rab32	DIV		-1.09773
AAEL007321	conserved hypothetical protein	DIV		-1.09725
AAEL002801	hypothetical protein	DIV		-1.09702
AAEL007621	conserved hypothetical protein	DIV		-1.09415
AAEL002151	conserved hypothetical protein	DIV		-1.09382
AAEL013996	hypothetical protein	DIV		-1.09376
AAEL002081	conserved hypothetical protein	DIV		-1.09372
AAEL004974	beta-1,3-glucuronyltransferase s, p	DIV		-1.09357
AAEL013096	aldo-keto reductase	DIV		-1.0919
AAEL015636	interleukin enhancer binding factor	DIV		-1.09032
AAEL007909	branched-chain amino acid aminotransferase	DIV		-1.08933
AAEL007853	lupus la protein (Sjogren syndrome type B antigen) (La/SS-B), putative	DIV		-1.0875
AAEL009880	serine/threonine protein kinase	DIV		-1.08728
AAEL008837	ubiquitin-conjugating enzyme E2r	DIV		-1.08687
AAEL000125	hypothetical protein	DIV		-1.08672
AAEL012932	conserved hypothetical protein	DIV		-1.08553
AAEL013168	arrowhead	DIV		-1.08527
AAEL003039	nonsense-mediated mrna decay protein	DIV		-1.08521
AAEL001455	hypothetical protein	DIV		-1.0851
AAEL003146	conserved hypothetical protein	DIV		-1.08493
AAEL008540	conserved hypothetical protein	DIV		-1.08374
AAEL000091	sumo-1-activating enzyme E1a	DIV		-1.08331
AAEL012448	conserved hypothetical protein	DIV		-1.0831
AAEL008930	protein phosphatase-2b	DIV		-1.08297
AAEL001287	conserved hypothetical protein	DIV		-1.08145
AAEL008389	ankyrin repeatch membrane-spanning protein	DIV		-1.0803
AAEL010565	hypothetical protein	DIV		-1.08002
AAEL012027	hypothetical protein	DIV		-1.07888
AAEL009651	nascent polypeptide associated complex alpha subunit (nac alpha)	DIV		-1.07671
AAEL011307	RAD51C protein, putative	DIV		-1.07611
AAEL016977	conserved hypothetical protein	DIV	FLYWCH zinc finger domain	-1.07515
AAEL003110	hypothetical protein	DIV		-1.07445
AAEL008453	hypothetical protein	DIV		-1.07327
AAEL007858	ran gtpase-activating protein	DIV		-1.07272
AAEL008920	anopheles stephensi ubiquitin, putative	DIV		-1.07266
AAEL005221	internalin A, putative	DIV		-1.07085
AAEL007464	hypothetical protein	DIV		-1.07016
AAEL014799	conserved hypothetical protein	DIV		-1.06831
AAEL000170	hypothetical protein	DIV		-1.06734
AAEL006032	hypothetical protein	DIV		-1.06642
AAEL012032	hypothetical protein	DIV		-1.06533
AAEL006662	hypothetical protein	DIV		-1.06508
AAEL007398	hypothetical protein	DIV		-1.06508
AAEL009561	apolipoprotein D, putative	DIV		-1.06205
AAEL011853	conserved hypothetical protein	DIV		-1.06051
AAEL000565	hypothetical protein	DIV		-1.06007
AAEL010063	chaperonin	DIV		-1.05872
AAEL006972	hepatocellular carcinoma-associated antigen	DIV		-1.05833
AAEL002796	l-asparaginase i	DIV		-1.0581
AAEL005577	conserved hypothetical protein	DIV		-1.05758
AAEL010576	modifier of mdg4	DIV		-1.05543
AAEL000939	conserved hypothetical protein	DIV		-1.05508
AAEL012011	nedd8-conjugating enzyme nce2	DIV		-1.05491
AAEL004700	cdkl1/4	DIV		-1.05467
AAEL017424	intracellular, nucleus, zinc-ion binding	DIV		-1.05406
AAEL011113	conserved hypothetical protein	DIV		-1.05387
AAEL004372	hypothetical protein	DIV		-1.0523
AAEL012112	ubiquitin conjugating enzyme 7 interacting protein	DIV		-1.05
AAEL009884	ran-binding protein	DIV		-1.04591
AAEL013397	g1/s-specific cyclin c	DIV		-1.04175
AAEL008278	conserved hypothetical protein	DIV		-1.04143
AAEL002784	zinc finger protein	DIV		-1.04106
AAEL003906	endonuclease iii	DIV		-1.03825
AAEL008677	grb2-associated binder, gab	DIV		-1.03791
AAEL004404	HIG1 domain family member 2A, putative	DIV		-1.03702
AAEL010812	zinc finger protein	DIV		-1.03618
AAEL014554	hypothetical protein	DIV		-1.03367
AAEL012073	conserved hypothetical protein	DIV		-1.03156
AAEL006705	conserved hypothetical protein	DIV		-1.03106
AAEL003247	hypothetical protein	DIV		-1.03066
AAEL007284	serine/threonine-protein kinase pk61c	DIV		-1.03011
AAEL001598	conserved hypothetical protein	DIV		-1.0292
AAEL007066	mitotic checkpoint protein and poly(a)+ RNA export protein	DIV		-1.02635
AAEL013048	hypothetical protein	DIV		-1.02435
AAEL010482	acidic membrane protein, putative	DIV		-1.024
AAEL004139	hypothetical protein	DIV		-1.02396
AAEL001966	zinc finger protein	DIV		-1.02225
AAEL004869	hypothetical protein	DIV		-1.02224
AAEL017147	Aspartic-type endopeptidase activity, proteolysis	DIV		-1.01878
AAEL000436	conserved hypothetical protein	DIV		-1.01797
AAEL009068	dynamin	DIV		-1.01712
AAEL000337	hypothetical protein	DIV		-1.01622
AAEL015504	hypothetical protein	DIV		-1.01592
AAEL012290	hypothetical protein	DIV		-1.01566
AAEL014252	sulfite reductase	DIV		-1.01419
AAEL000178	ubiquinone/menaquinone biosynthesis methyltransferase	DIV		-1.01073
AAEL001360	coronin	DIV		-1.00598
AAEL009187	conserved hypothetical protein	DIV		-1.00502
AAEL002840	conserved hypothetical protein	DIV		-1.00326
AAEL011851	conserved hypothetical protein	DIV		-1.00266
AAEL008664	conserved hypothetical protein	DIV		-1.00227
AAEL000584	sex-determining region y protein, sry	DIV		-1.00133
AAEL000679	NEDD8, putative	DIV		-0.99988
AAEL004469	adaptin, alpha/gamma/epsilon	DIV		-0.999451
AAEL009047	hypothetical protein	DIV		-0.999224
AAEL010899	hypothetical protein	DIV		-0.998529
AAEL005947	Gch sequence factor-1, putative	DIV		-0.998453
AAEL000845	protein-tyrosine phosphatase	DIV		-0.998327
AAEL001410	snf2 histone linker phd ring helicase	DIV		-0.998294
AAEL005020	hypothetical protein	DIV		-0.998129
AAEL000418	conserved hypothetical protein	DIV		-0.997573
AAEL014455	hypothetical protein	DIV		-0.996488
AAEL000182	conserved hypothetical protein	DIV		-0.995336
AAEL005279	methionyl-tRNA formyltransferase	DIV		-0.995076
AAEL010635	zinc finger protein	DIV		-0.994841
AAEL000400	hypothetical protein	DIV		-0.994558
AAEL001361	Brahma associated protein 170kD, putative	DIV		-0.993438
AAEL015442	hypothetical protein	DIV		-0.993025
AAEL015251	conserved hypothetical protein	DIV		-0.992984
AAEL005562	receptor for activated protein kinase c (rack1)	DIV		-0.992171
AAEL002728	conserved hypothetical protein	DIV		-0.991171
AAEL002860	conserved hypothetical protein	DIV		-0.991106
AAEL017186	DNA repair and recombination protein	DIV		-0.990099
AAEL011966	conserved hypothetical protein	DIV		-0.989623
AAEL001984	hypothetical protein	DIV		-0.989488
AAEL008493	zinc finger protein	DIV		-0.988876
AAEL010903	conserved hypothetical protein	DIV		-0.987275
AAEL007407	hypothetical protein	DIV		-0.986176
AAEL012989	conserved hypothetical protein	DIV		-0.982604
AAEL015336	conserved hypothetical protein	DIV		-0.980803
AAEL012708	conserved hypothetical protein	DIV		-0.976841
AAEL001165	ras GTP exchange factor, son of sevenless	DIV		-0.976737
AAEL012359	nucleoside-diphosphate kinase NBR-A, putative	DIV		-0.976663
AAEL003938	mRNA cleavage stimulating factor, 50kD-subunit, putative	DIV		-0.976195
AAEL002284	mediator complex, subunit, putative	DIV		-0.975148
AAEL014512	tyrosine-protein kinase fps85d	DIV		-0.974195
AAEL014646	ubiquinone biosynthesis protein	DIV		-0.973724
AAEL002510	serine hydroxymethyltransferase	DIV		-0.97355
AAEL008021	specifically Rac-associated protein, putative	DIV		-0.97089
AAEL005029	hypothetical protein	DIV		-0.970342
AAEL005870	flap endonuclease-1	DIV		-0.969542
AAEL011615	rab gdp/gtp exchange factor	DIV		-0.969389
AAEL012807	ubiquitin carboxyl-terminal hydrolase isozyme L3	DIV		-0.968676
AAEL002107	sulfide quinone reductase	DIV		-0.968386
AAEL013083	conserved hypothetical protein	DIV		-0.96823
AAEL012094	casein kinase ii, alpha chain (cmgc group iv)	DIV		-0.96676
AAEL015216	serine/threonine-protein kinase vrk	DIV		-0.965808
AAEL001016	zinc finger protein	DIV		-0.964936
AAEL001187	conserved hypothetical protein	DIV		-0.964527
AAEL006951	protein phosphatase 2c	DIV		-0.964387
AAEL004243	S1 RNA binding domain protein, putative	DIV		-0.962712
AAEL010611	conserved hypothetical protein	DIV		-0.962548
AAEL017075	intracellular , zinc ion binding	DIV		-0.960695
AAEL008673	raslated protein Rab-9, putative	DIV		-0.958685
AAEL011339	conserved hypothetical protein	DIV		-0.958007
AAEL002753	zinc finger protein	DIV		-0.957697
AAEL002764	dihydrolipoamide succinyltransferase component of 2-oxoglutarate dehydrogenase	DIV		-0.95611
AAEL007313	conserved hypothetical protein	DIV		-0.956017
AAEL012802	conserved hypothetical protein	DIV		-0.954691
AAEL002700	conserved hypothetical protein	DIV		-0.954467
AAEL014992	rab gdp/gtp exchange factor	DIV		-0.953499
AAEL015555	conserved hypothetical protein	DIV		-0.952404
AAEL007069	conserved hypothetical protein	DIV		-0.95042
AAEL009477	hypothetical protein	DIV		-0.95038
AAEL013250	conserved hypothetical protein	DIV		-0.949133
AAEL006210	PFTAIRE-interacting factor 1A, putative	DIV		-0.948419
AAEL013901	conserved hypothetical protein	DIV		-0.947765
AAEL005126	conserved hypothetical protein	DIV		-0.945544
AAEL007292	conserved hypothetical protein	DIV		-0.945475
AAEL000961	conserved hypothetical protein	DIV		-0.944587
AAEL013971	conserved hypothetical protein	DIV		-0.944388
AAEL007367	conserved hypothetical protein	DIV		-0.943891
AAEL007562	conserved hypothetical protein	DIV		-0.943587
AAEL010524	hypothetical protein	DIV		-0.943565
AAEL013094	lim domain binding protein	DIV		-0.942711
AAEL000469	conserved hypothetical protein	DIV		-0.942265
AAEL011046	tyrosine-protein kinase pr2	DIV		-0.941123
AAEL010733	hypothetical protein	DIV		-0.940751
AAEL010053	conserved hypothetical protein	DIV		-0.940515
AAEL001601	conserved hypothetical protein	DIV		-0.94027
AAEL014402	conserved hypothetical protein	DIV		-0.935956
AAEL012233	hypothetical protein	DIV		-0.935435
AAEL010668	quinone oxidoreductase	DIV		-0.934349
AAEL009912	conserved hypothetical protein	DIV		-0.933938
AAEL017282	Conserved hypothetical protein	DIV		-0.93341
AAEL007939	conserved hypothetical protein	DIV		-0.933116
AAEL013210	hypothetical protein	DIV		-0.931147
AAEL015405	conserved hypothetical protein	DIV		-0.929196
AAEL013548	conserved hypothetical protein	DIV		-0.927853
AAEL012029	conserved hypothetical protein	DIV		-0.927005
AAEL011352	conserved hypothetical protein	DIV		-0.926178
AAEL007525	rab 19, 41 and	DIV		-0.925526
AAEL002454	conserved hypothetical protein	DIV		-0.925362
AAEL004004	chromatin regulatory protein sir2	DIV		-0.924991
AAEL004842	conserved hypothetical protein	DIV		-0.924441
AAEL008525	conserved hypothetical protein	DIV		-0.924329
AAEL011235	conserved hypothetical protein	DIV		-0.924279
AAEL014110	sulfite reductase	DIV		-0.923378
AAEL008823	rac serine/threonine kinase	DIV		-0.921848
AAEL006166	DNA (cytosine-5)-methyltransferase	DIV		-0.920768
AAEL011255	GTP-binding protein-invertebrate	DIV		-0.920629
AAEL005965	presenilin enhancer, putative	DIV		-0.918042
AAEL007491	hypothetical protein	DIV		-0.917536
AAEL003325	Niemann-pick C1	DIV		-0.917364
AAEL017566	hypothetical protein	DIV		-0.91629
AAEL012261	nitrate, fromate, iron dehydrogenase	DIV		-0.913253
AAEL012133	conserved hypothetical protein	DIV		-0.912966
AAEL005003	serine/threonine-protein kinase, putative	DIV		-0.912266
AAEL004818	conserved hypothetical protein	DIV		-0.911517
AAEL005914	conserved hypothetical protein	DIV		-0.910998
AAEL010873	hypothetical protein	DIV		-0.910426
AAEL009883	26S protease (S4) regulatory subunit, putative	DIV		-0.910189
AAEL010855	cdc6	DIV		-0.910179
AAEL015308	protein-lysine 6-oxidase, putative	DIV		-0.908403
AAEL017419	nucleic acid binding, zinc-ion binding	DIV		-0.908386
AAEL009500	conserved hypothetical protein	DIV		-0.908165
AAEL000703	glycogen phosphorylase	DIV		-0.907191
AAEL007825	conserved hypothetical protein	DIV		-0.9064
AAEL000868	conserved hypothetical protein	DIV		-0.90543
AAEL002120	zinc finger protein	DIV		-0.905061
AAEL010641	ubiquitin-activating enzyme E1	DIV		-0.904681
AAEL015658	conserved hypothetical protein	DIV		-0.90459
AAEL003756	conserved hypothetical protein	DIV		-0.904188
AAEL008407	V-1 protein, putative	DIV		-0.902455
AAEL011865	conserved hypothetical protein	DIV		-0.902115
AAEL014398	conserved hypothetical protein	DIV		-0.900802
AAEL009983	frizzledalted	DIV		-0.900704
AAEL008925	5-formyltetrahydrofolate cyclo-ligase	DIV		-0.900652
AAEL007495	phosphoglycerate mutase	DIV		-0.900212
AAEL003700	hypothetical protein	DIV		-0.89941
AAEL006752	misexpression suppressor of ras, putative	DIV		-0.89897
AAEL012137	conserved hypothetical protein	DIV		-0.898343
AAEL014002	conserved hypothetical protein	DIV		-0.897108
AAEL009235	conserved hypothetical protein	DIV		-0.896763
AAEL010798	ubiquitin-conjugating enzyme E2 g	DIV		-0.89644
AAEL007262	hypothetical protein	DIV		-0.895364
AAEL003587	rhogtpase	DIV		-0.894252
AAEL008429	RP58 protein, putative	DIV		-0.893405
AAEL000200	conserved hypothetical protein	DIV		-0.890912
AAEL015330	hypothetical protein	DIV		-0.89047
AAEL005513	mothers against dpp protein	DIV		-0.889407
AAEL009724	hypothetical protein	DIV		-0.888849
AAEL014091	Cu/Zn superoxide dismutase, putative	DIV		-0.888217
AAEL006990	conserved hypothetical protein	DIV		-0.887643
AAEL017229	hypothetical protein	DIV		-0.886516
AAEL007444	conserved hypothetical protein	DIV		-0.886238
AAEL007290	conserved hypothetical protein	DIV		-0.88602
AAEL011713	conserved hypothetical protein	DIV		-0.885492
AAEL015182	conserved hypothetical protein	DIV		-0.88512
AAEL000136	conserved hypothetical protein	DIV		-0.884837
AAEL012040	hypothetical protein	DIV		-0.883805
AAEL012114	troponin C	DIV		-0.883287
AAEL011141	hypothetical protein	DIV		-0.882849
AAEL011413	conserved hypothetical protein	DIV		-0.881883
AAEL007408	conserved hypothetical protein	DIV		-0.880822
AAEL013387	conserved hypothetical protein	DIV		-0.880721
AAEL008716	conserved hypothetical protein	DIV		-0.880018
AAEL011904	zinc finger protein	DIV		-0.879476
AAEL001924	zinc finger protein	DIV		-0.879366
AAEL003286	alkaline phosphatase	DIV		-0.879346
AAEL005191	cdk10/11	DIV		-0.879153
AAEL002892	protein kinase c, mu	DIV		-0.878569
AAEL000782	conserved hypothetical protein	DIV		-0.878377
AAEL010006	conserved hypothetical protein	DIV		-0.877496
AAEL006743	n-terminal acetyltransferase complex ard1 subunit	DIV		-0.877335
AAEL003672	hypothetical protein	DIV		-0.877104
AAEL008860	conserved hypothetical protein	DIV		-0.877018
AAEL001260	conserved hypothetical protein	DIV		-0.877005
AAEL003001	wdpeat protein	DIV		-0.876741
AAEL014372	Juvenile hormone-inducible protein, putative	DIV		-0.876155
AAEL003469	NHP2 protein, putative	DIV		-0.875979
AAEL012195	small GTPase, putative	DIV		-0.874149
AAEL015148	conserved hypothetical protein	DIV		-0.874009
AAEL011007	fibrinogen and fibronectin	DIV		-0.873897
AAEL011582	hypothetical protein	DIV		-0.873761
AAEL013280	rho guanine exchange factor	DIV		-0.873154
AAEL010211	hypothetical protein	DIV		-0.872805
AAEL011821	adenylyl cyclase-associated protein	DIV		-0.872723
AAEL003662	puckered protein, putative	DIV		-0.870884
AAEL008688	g-protein signalling modulator	DIV		-0.870645
AAEL002706	hypothetical protein	DIV		-0.869249
AAEL011962	conserved hypothetical protein	DIV		-0.869214
AAEL009511	conserved hypothetical protein	DIV		-0.868851
AAEL004663	pseudouridylate synthase	DIV		-0.868389
AAEL009280	conserved hypothetical protein	DIV		-0.868116
AAEL000198	conserved hypothetical protein	DIV		-0.867132
AAEL011552	hypothetical protein	DIV		-0.866205
AAEL003055	conserved hypothetical protein	DIV		-0.866071
AAEL009168	conserved hypothetical protein	DIV		-0.863495
AAEL007501	nikI, nikkomycin biosynthesis protein P6, putative	DIV		-0.86111
[truncated: 2,822 more rows]
