# Supplementary material for: Dengue Virus Infection of the Aedes aegypti Salivary Gland and Chemosensory Apparatus Induces Genes that Modulate Infection and Blood-Feeding Behavior
Source: PLoS Pathog. 2012 Mar 29;8(3):e1002631. doi: 10.1371/journal.ppat.1002631 (PMC3315490; doi:10.1371/journal.ppat.1002631)
Supplement: Table S2 — Spot intensities, log2-fold values, and functional groups of transcripts expressed in the naïve salivary gland. Functional group abbreviations: CS, cytoskeletal and structural; CSR, chemosensory reception; DIV, diverse functions; DIG, blood and sugar food digestive; IMM, immunity; MET, metabolism; PROT, proteolysis; RSM, redox, stress and mitochondrion; RTT, replication, transcription, and translation; TRP, transport; UKN, unknown functions. (XLSX) [file ppat.1002631.s004.xlsx]

## Sheet: Sheet1
Table S2. Spot intensities, log2-fold values, and functional groups of transcripts expressed in the naïve salivary gland. Functional group abbreviations: CS, cytoskeletal and structural; CSR, chemosensory reception; DIV, diverse functions; DIG, blood and sugar food digestive; IMM, immunity; MET, metabolism; PROT, proteolysis; RSM, redox, stress and mitochondrion; RTT, replication, transcription, …
Gene ID	Name	Functional Class	Mean 635	Mean 532	Abundance class	SG enrichment (log2-fold)
AAEL009081	conserved hypothetical protein	UKN	401214	2637.92	High	7.49029
AAEL009524	alpha-amylase	DIG	397956	4429.87	High	7.0448
AAEL006424	D7 protein, putative	TRP	326657	1287.42	High	8.32559
AAEL007986	conserved hypothetical protein	UKN	317404	1226.63	High	8.18277
AAEL017854	Small subunit ribosomal RNA, 5' domain	RTT	294559	190290	High	0.667944
AAEL017810	Small subunit ribosomal RNA, 5' domain	RTT	292684	194834	High	0.637051
AAEL010235	conserved hypothetical protein	DIV	288949	3766.49	High	6.65728
AAEL017780	Small subunit ribosomal RNA, 5' domain	RTT	288064	191781	High	0.617
AAEL017877	Small subunit ribosomal RNA, 5' domain	RTT	287613	189403	High	0.643291
AAEL017600	Small subunit ribosomal RNA, 5' domain	RTT	287595	184107	High	0.693329
AAEL017880	Small subunit ribosomal RNA, 5' domain	RTT	285933	191329	High	0.607613
AAEL017671	Small subunit ribosomal RNA, 5' domain	RTT	285651	189066	High	0.651375
AAEL017652	Small subunit ribosomal RNA, 5' domain	RTT	285291	196981	High	0.585775
AAEL017721	Small subunit ribosomal RNA, 5' domain	RTT	284327	176445	High	0.722298
AAEL017587	Small subunit ribosomal RNA, 5' domain	RTT	283971	194148	High	0.60234
AAEL017755	Small subunit ribosomal RNA, 5' domain	RTT	283634	196564	High	0.56706
AAEL017766	Small subunit ribosomal RNA, 5' domain	RTT	283590	189725	High	0.64944
AAEL017644	Small subunit ribosomal RNA, 5' domain	RTT	283331	182441	High	0.680846
AAEL017714	Small subunit ribosomal RNA, 5' domain	RTT	282627	186580	High	0.660476
AAEL017686	Small subunit ribosomal RNA, 5' domain	RTT	281576	202214	High	0.532214
AAEL017951	Small subunit ribosomal RNA, 5' domain	RTT	280238	199458	High	0.540575
AAEL017902	Small subunit ribosomal RNA, 5' domain	RTT	280138	189477	High	0.609341
AAEL017788	Small subunit ribosomal RNA, 5' domain	RTT	279757	187827	High	0.622826
AAEL017915	Small subunit ribosomal RNA, 5' domain	RTT	279309	192770	High	0.589614
AAEL017964	Small subunit ribosomal RNA, 5' domain	RTT	279096	198745	High	0.553687
AAEL017614	Small subunit ribosomal RNA, 5' domain	RTT	276719	198698	High	0.5245
AAEL017944	Small subunit ribosomal RNA, 5' domain	RTT	276470	197712	High	0.525267
AAEL017782	Small subunit ribosomal RNA, 5' domain	RTT	275439	185146	High	0.634821
AAEL017858	Small subunit ribosomal RNA, 5' domain	RTT	275135	194720	High	0.524294
AAEL017784	Small subunit ribosomal RNA, 5' domain	RTT	274650	193403	High	0.554364
AAEL017815	Small subunit ribosomal RNA, 5' domain	RTT	274551	201497	High	0.490839
AAEL017893	Small subunit ribosomal RNA, 5' domain	RTT	273042	175050	High	0.695688
AAEL017845	Small subunit ribosomal RNA, 5' domain	RTT	272252	192596	High	0.531883
AAEL017752	Small subunit ribosomal RNA, 5' domain	RTT	272179	177821	High	0.662298
AAEL017907	Small subunit ribosomal RNA, 5' domain	RTT	272174	192035	High	0.567575
AAEL017953	Small subunit ribosomal RNA, 5' domain	RTT	271554	182487	High	0.601615
AAEL003600	conserved hypothetical protein	DIV	268514	2830.72	High	6.85127
AAEL017706	Small subunit ribosomal RNA, 5' domain	RTT	268427	196177	High	0.502046
AAEL017592	Small subunit ribosomal RNA, 5' domain	RTT	268011	194748	High	0.491946
AAEL009670	lysozyme P, putative	IMM	265522	896.053	High	8.62448
AAEL017891	Small subunit ribosomal RNA, 5' domain	RTT	264252	194180	High	0.492243
AAEL000392	alpha-amylase	DIG	261572	1066.92	High	5.15046
AAEL006485	inosine-uridine preferring nucleoside hydrolase	MET	259952	1648.91	High	7.73586
AAEL017816	Small subunit ribosomal RNA, 5' domain	RTT	257570	183127	High	0.54134
AAEL017771	Small subunit ribosomal RNA, 5' domain	RTT	256804	189272	High	0.486914
AAEL017603	Small subunit ribosomal RNA, 5' domain	RTT	223455	166476	High	0.454142
AAEL006423	conserved hypothetical protein	DIV	167863	816.966	High	7.99391
AAEL017615	Small subunit ribosomal RNA, 5' domain	RTT	156947	105344	High	0.707107
AAEL008305	conserved hypothetical protein	UKN	143272	341.772	High	9.08149
AAEL004597	conserved hypothetical protein	DIV	143268	2439.31	High	5.22759
AAEL017654	Small subunit ribosomal RNA, 5' domain	RTT	138605	111732	High	0.354993
AAEL017733	Small subunit ribosomal RNA, 5' domain	RTT	133716	89440.1	High	0.367168
AAEL000229	conserved hypothetical protein	DIV	128841	3049.56	High	5.90064
AAEL007064	gram-negative bacteria binding protein	IMM	126748	820.816	High	7.46722
AAEL004522	gambicin	IMM	114300	8893.22	High	3.79544
AAEL017777	5.8S ribosomal RNA	RTT	112145	178114	High	-0.598383
AAEL003053	allergen, putative	DIV	111590	785.888	High	7.29796
AAEL017708	5.8S ribosomal RNA	RTT	110160	177067	High	-0.552339
AAEL005722	60S ribosomal protein L7a	RTT	108917	137988	High	-0.368259
AAEL000533	antifreeze protein, putative	IMM	108560	3449.73	High	4.38135
AAEL017735	5.8S ribosomal RNA	RTT	108137	172334	High	-0.556395
AAEL017657	5.8S ribosomal RNA	RTT	106842	182934	High	-0.674096
AAEL002693	venom allergen	MET	106773	1322.33	High	6.81737
AAEL017622	5.8S ribosomal RNA	RTT	106683	166829	High	-0.535486
AAEL017909	5.8S ribosomal RNA	RTT	105322	168295	High	-0.551742
AAEL017618	5.8S ribosomal RNA	RTT	104362	181497	High	-0.722162
AAEL006719	alpha-amylase	DIG	102424	1093.75	High	6.9553
AAEL017598	Small subunit ribosomal RNA, 5' domain	RTT	102253	68769.9	High	0.533289
AAEL017918	5.8S ribosomal RNA	RTT	102179	167113	High	-0.654033
AAEL017597	5.8S ribosomal RNA	RTT	102072	161166	High	-0.612214
AAEL003601	conserved hypothetical protein	UKN	101864	1507.94	High	6.30289
AAEL017881	5.8S ribosomal RNA	RTT	100657	151893	High	-0.629417
AAEL017856	5.8S ribosomal RNA	RTT	100320	182497	High	-0.771297
AAEL017759	5.8S ribosomal RNA	RTT	99526.2	187490	High	-0.80689
AAEL017802	5.8S ribosomal RNA	RTT	99397.8	185432	High	-0.818805
AAEL017585	5.8S ribosomal RNA	RTT	98731.4	180372	High	-0.752239
AAEL017608	5.8S ribosomal RNA	RTT	98651.1	188720	High	-0.815799
AAEL017908	5.8S ribosomal RNA	RTT	98482.7	158315	High	-0.655585
AAEL017745	5.8S ribosomal RNA	RTT	98281.6	180978	High	-0.76313
AAEL017937	5.8S ribosomal RNA	RTT	98025.5	174859	High	-0.757408
AAEL017696	5.8S ribosomal RNA	RTT	97884.6	178138	High	-0.764463
AAEL017965	5.8S ribosomal RNA	RTT	96893.6	182447	High	-0.8104
AAEL017834	5.8S ribosomal RNA	RTT	96307.1	177238	High	-0.757939
AAEL017758	5.8S ribosomal RNA	RTT	95895.3	152170	High	-0.627581
AAEL017647	5.8S ribosomal RNA	RTT	95720.8	147166	High	-0.529743
AAEL017683	5.8S ribosomal RNA	RTT	95467.7	180288	High	-0.814994
AAEL000556	galactose-specific C-type lectin, putative	IMM	95415.7	526.363	High	7.44256
AAEL017939	5.8S ribosomal RNA	RTT	95282.9	144533	High	-0.713847
AAEL017896	5.8S ribosomal RNA	RTT	94468.1	157285	High	-0.583059
AAEL017956	5.8S ribosomal RNA	RTT	94409.5	143236	High	-0.581693
AAEL017819	5.8S ribosomal RNA	RTT	92036	134745	High	-0.585297
AAEL017941	5.8S ribosomal RNA	RTT	88596.1	166135	High	-0.798247
AAEL017838	5.8S ribosomal RNA	RTT	87868.4	174787	High	-0.926099
AAEL017620	5.8S ribosomal RNA	RTT	85092.9	172715	High	-0.811837
AAEL005629	ribosomal protein L35, putative	RTT	83681.4	152807	High	-0.598082
AAEL017612	5.8S ribosomal RNA	RTT	78762.4	153267	High	-0.944699
AAEL017853	5.8S ribosomal RNA	RTT	78242.5	153998	High	-0.95001
AAEL006347	apyrase, putative	DIV	77950	877.425	High	6.88443
AAEL007776	conserved hypothetical protein	UKN	77599.9	869.18	High	6.91318
AAEL017803	5.8S ribosomal RNA	RTT	76426.2	159500	High	-0.96791
AAEL017900	5.8S ribosomal RNA	RTT	73292	153193	High	-0.948073
AAEL003530	acidic ribosomal protein P1, putative	RTT	72456	141642	High	-0.841596
AAEL017786	5.8S ribosomal RNA	RTT	71935.5	140991	High	-0.826963
AAEL000987	60S ribosomal protein L8	RTT	69327	99945.5	High	-0.402823
AAEL009993	conserved hypothetical protein	DIV	67846.6	1008.7	High	6.3716
AAEL008619	conserved hypothetical protein	PROT	66029.3	792.574	High	6.67034
AAEL000823	ribosomal protein L35A, putative	RTT	64799.7	119905	High	-0.857802
AAEL006406	conserved hypothetical protein	DIV	64217	317.079	High	7.50662
AAEL005266	40S ribosomal protein S14	RTT	62159.9	131039	High	-0.887292
AAEL011447	60S ribosomal protein L14	RTT	61481.8	126576	High	-0.938396
AAEL011656	40S ribosomal protein S15	RTT	60353.3	126442	High	-1.00322
AAEL004585	hypothetical protein	DIV	60351.3	1583.98	High	6.77745
AAEL012585	60S ribosomal protein L7	RTT	59913.4	114412	High	-0.819736
AAEL002704	serine protease inhibitor (serpin-4), putative	IMM	58141.1	1614.08	High	5.56255
AAEL017413	Hypothetical protein	UKN	54035.3	216239	High	-2.04975
AAEL013625	40S ribosomal protein S5	RTT	53875.5	97762.1	High	-0.740434
AAEL002534	60S ribosomal protein L10	RTT	53084.3	98144.2	High	-0.553084
AAEL003585	conserved hypothetical protein	UKN	52918.9	1544.08	High	5.46046
AAEL000019	conserved hypothetical protein	UKN	52539.2	3318.49	High	4.2691
AAEL003942	60S ribosomal protein L44 L41, putative	RTT	49913.3	97406.8	High	-0.700029
AAEL000886	hypothetical protein	DIV	49675.5	2802.69	High	4.27393
AAEL004175	40S ribosomal protein S17	RTT	47864	91110	High	-0.721631
AAEL005596	trypsin-epsilon, putative	DIG	47582.4	633.169	High	7.24316
AAEL014583	60S acidic ribosomal protein P2	RTT	46885.5	78752.3	High	-0.742119
AAEL003182	SERPIN1 protein precursor, putative	IMM	46253.3	723.917	High	6.32388
AAEL007699	60S ribosomal protein L9	RTT	45891.4	70187.1	High	-0.455685
AAEL017536	Holotricin, Glycine Rich Repreat Protein (GRRP), Anti-Microbial Peptide.	IMM	45535.9	81147.7	High	-0.828291
AAEL007824	ribosomal protein S29, putative	RTT	45323.1	114079	High	-1.18712
AAEL005027	acidic ribosomal protein P1, putative	RTT	45200.6	98694.9	High	-1.02835
AAEL003396	60S ribosomal protein L32	RTT	44764.3	93459.8	High	-0.735046
AAEL005129	40S ribosomal protein S30	RTT	44717.4	58808.6	High	-0.3168
AAEL009994	60S ribosomal protein L4	RTT	44150.3	48846.3	High	0.028902
AAEL013158	40S ribosomal protein S3a	RTT	44052.9	75304.6	High	-0.534877
AAEL004851	hypothetical protein	UKN	44042.4	60707.6	High	-0.263153
AAEL007771	60S ribosomal protein L22	RTT	43462.3	82537.3	High	-0.810392
AAEL002047	40S ribosomal protein S10	RTT	43104.6	64733.1	High	-0.428256
AAEL006785	60S ribosomal protein L18a	RTT	42600.8	84821.9	High	-0.686023
AAEL002639	ribosomal protein L36, putative	RTT	42395.3	88398.9	High	-0.938321
AAEL000529	conserved hypothetical protein	DIV	41745.1	109902	High	-1.34983
AAEL008188	60S ribosomal protein L6	RTT	40024.1	109270	High	-1.30735
AAEL009653	40S ribosomal protein S30	RTT	39986.8	55110	High	-0.340729
AAEL008329	60S ribosomal protein L24	RTT	39826.7	82610.4	High	-1.15896
AAEL010573	ribosomal protein S25, putative	RTT	39650.2	84474.8	High	-0.904239
AAEL012944	60S ribosomal protein L11	RTT	39491.6	84609.7	High	-0.629603
AAEL000726	fibrinogen and fibronectin	IMM	39430	653.927	High	6.65556
AAEL003889	gram-negative bacteria binding protein	IMM	37826.3	1401.25	High	5.10627
AAEL013536	ubiquitin (ribosomal protein L40)	RTT	37004.3	79093	High	-0.904096
AAEL009403	hypothetical protein	RTT	36450.2	70364.2	High	-0.773005
AAEL005672	adenosine deaminase	DIV	36412.1	756.24	High	5.96349
AAEL000068	ribosomal protein S25, putative	RTT	36141	80779.8	High	-1.11575
AAEL013069	receptor for activated protein kinase c (rack1)	DIV	35813.5	85648.1	High	-1.11897
AAEL006007	conserved hypothetical protein	DIV	35693.3	10818.4	High	2.06821
AAEL009852	conserved hypothetical protein	UKN	33195.2	1915.47	High	4.74459
AAEL014838	60S ribosomal protein L27e	RTT	33009	76041.5	High	-0.97983
AAEL000010	ribosomal protein L36, putative	RTT	32077.1	63697.3	High	-0.571971
AAEL013694	40S ribosomal protein sa (P40) (34/67 kda laminin receptor) (colon carcinoma laminin-binding protein)	RTT	32004	54916.1	High	-0.324076
AAEL014292	40S ribosomal protein S24	RTT	31726.6	58009.1	High	-0.642372
AAEL013021	hypothetical protein	RTT	30730.2	61168.8	High	-0.514453
AAEL008353	ribosomal protein L28, putative	RTT	30312.9	55726	High	-0.632756
AAEL013583	60S ribosomal protein L23	RTT	30090.2	68364.9	High	-0.954906
AAEL014903	40S ribosomal protein S24	RTT	29699.9	53786.6	High	-0.625099
AAEL003107	conserved hypothetical protein	UKN	29487	1301.65	High	4.95731
AAEL008481	60S ribosomal protein L18	RTT	29323	56253.5	High	-0.654262
AAEL009747	40S ribosomal protein S18	RTT	29248.7	54391.2	High	-0.750607
AAEL013097	60S ribosomal protein L23	RTT	29179.5	68902.4	High	-0.968128
AAEL017581	5.8S ribosomal RNA	RTT	28686	53576.9	High	-0.852438
AAEL009341	ribosomal protein L34, putative	RTT	28587.1	51942.4	High	-0.70119
AAEL010821	60S acidic ribosomal protein P0	RTT	28271.1	65035.1	High	-0.959649
AAEL014318	conserved hypothetical protein	UKN	27945.9	758.065	High	5.82562
AAEL009830	acidic ribosomal protein P1, putative	RTT	27637.4	59709.3	High	-0.938027
AAEL015006	60S ribosomal protein L23	RTT	27340.7	67571.8	High	-1.0241
AAEL007715	60S ribosomal protein L21	RTT	27152.9	51799.2	High	-0.658086
AAEL005097	cold induced protein (BnC24A), putative	RTT	26404	48960.1	High	-0.476497
AAEL007872	hypothetical protein	UKN	25777.5	968.934	High	4.95762
AAEL006698	60S ribosomal protein L31	RTT	25193.5	39365.1	High	-0.3292
AAEL013221	60S ribosomal protein L10a	RTT	25191	54180.5	High	-0.673056
AAEL010168	40S ribosomal protein S2	RTT	24483.2	54595.2	High	-1.03365
AAEL003427	ribosomal protein S9, putative	RTT	24375.8	41212.7	High	-0.464643
AAEL006351	conserved hypothetical protein	DIV	24240.3	395.28	High	4.92936
AAEL006511	anopheles stephensi ubiquitin	RTT	24172.3	47231.2	High	-0.688593
AAEL007383	secreted ferritin G subunit precursor, putative	DIV	24020.6	34675.3	High	-0.339524
AAEL000793	venom allergen	MET	23927	462.168	High	6.35097
AAEL009506	40S ribosomal protein S20	RTT	23792.9	65954.7	High	-0.218929
AAEL006141	conserved hypothetical protein	RTT	23405.8	60794.1	High	-1.17665
AAEL003057	allergen, putative	DIV	23192.2	1031.64	High	5.76692
AAEL005451	conserved hypothetical protein	RTT	22691.1	39051.1	High	-0.565531
AAEL002832	40S ribosomal protein S26	RTT	22647.4	46330.5	High	-0.878323
AAEL004873	conserved hypothetical protein	DIV	22615	3771.4	High	2.96274
AAEL010756	40S ribosomal protein S19	RTT	22491.2	38752.9	High	-0.643059
AAEL001759	40S ribosomal protein S9	RTT	22271.2	50444.9	High	-0.923503
AAEL005817	60S ribosomal protein L26	RTT	21820.9	60039.5	High	-1.03363
AAEL004151	conserved hypothetical protein	DIV	21695.5	34117.2	High	-0.350864
AAEL007420	antithrombin, putative	DIV	20744.8	196.628	High	7.60858
AAEL009496	40S ribosomal protein S7	RTT	20494.3	42258	High	-0.75542
AAEL003857	conserved hypothetical protein	IMM	20405	7696.63	High	1.73978
AAEL002368	conserved hypothetical protein	RTT	19978.5	43253.5	High	-0.956911
AAEL007394	conserved hypothetical protein (short salivary D7 protein [Aedes aegypti])	UKN	19900.6	400.015	High	5.00716
AAEL007024	cytochrome P450	RSM	18918.1	34878.3	High	-1.66865
AAEL006408	conserved hypothetical protein	CSR	18632.2	416.758	High	5.79583
AAEL015294	serine-type enodpeptidase, putative	PROT	18593.9	262.018	High	7.04323
AAEL011587	ribosomal protein L27, putative	RTT	18056.5	38321.1	High	-0.440089
AAEL017198	Translation, Intracellular, ribosome, ribonucleoprotein complex, RNA binding, structural constituent of ribosome, zinc ion binding, metal ion binding. Interacts with any metal ion, ribosomal RNA, zinc ions.	RTT	18035.2	55289.2	High	-1.36573
AAEL003841	conserved hypothetical protein	IMM	17496.4	5565.43	High	1.96094
AAEL002372	40S ribosomal protein S11	RTT	17445.6	36488.7	High	-0.601729
AAEL005298	hypothetical protein	RTT	17244.2	27045.8	High	-0.880572
AAEL009151	30S ribosomal protein S8	RTT	16831.6	40876.3	High	-0.932395
AAEL012736	ribosomal protein L15	RTT	16746	35075.7	High	-0.662821
AAEL012681	60S ribosomal protein L24	RTT	16693.3	34402.2	High	-0.827451
AAEL004503	conserved hypothetical protein	DIV	16512.3	39359.2	High	-0.536101
AAEL006733	fad nadph dehydrogenase	DIV	16466.1	53825.2	High	0.542587
AAEL011195	mitochondrial phosphate carrier protein	RSM	16436.3	14782.8	High	0.491925
AAEL004899	hypothetical protein	DIV	16328	490.283	High	5.78597
AAEL013272	60S ribosomal protein L37a	RTT	16155.9	28522.9	High	-0.387537
AAEL012740	ATPase subunit, putative	RSM	16094.1	41765.4	High	-1.08955
AAEL006096	Gelsolin precursor	DIV	16083.6	3853.58	High	2.61115
AAEL008785	hypothetical protein	UKN	16080.5	10652.7	High	0.875793
AAEL014562	60S ribosomal protein L12	RTT	15250.4	35399	High	-0.882717
AAEL011471	60S ribosomal protein L17	RTT	14971.2	27399.7	High	-1.061
AAEL014127	adp,atp carrier protein	TRP	14925.8	30160.2	High	-0.507589
AAEL001488	ribosomal protein L15	RTT	14912.5	32671.3	High	-0.733195
AAEL013532	hypothetical protein	UKN	14742.4	239.722	High	7.34247
AAEL000951	elongation factor 1-beta2	RTT	14661.5	30372.4	High	-0.810405
AAEL013009	cytochrome c oxidase subunit iv	RSM	14546.6	33737.5	High	-0.89926
AAEL003418	microsomal signal peptidase 25 kda subunit	DIV	14468.5	3845.94	High	2.31382
AAEL006102	Gelsolin precursor	DIV	13974.3	3187.22	High	2.7116
AAEL012198	adp,atp carrier protein	TRP	13962.6	25216.8	High	-0.411138
AAEL003582	ribosomal protein S15p/S13e	RTT	13778	29596.4	High	-0.184054
AAEL005085	60S ribosomal protein L30	RTT	13620	39393.8	High	-1.12698
AAEL010830	conserved hypothetical protein	RTT	13579.3	36317.8	High	-0.834951
AAEL014189	conserved hypothetical protein	RTT	13421.3	38166.5	High	-1.14151
AAEL009472	hypothetical protein	RTT	13067.4	29682.3	High	-0.867799
AAEL011288	elongation factor 1 gamma	RTT	13047.5	30473.1	High	-0.8959
AAEL011773	calreticulin	DIV	12903.8	4228.14	High	1.99353
AAEL013680	conserved hypothetical protein	DIV	12857.5	28932.5	High	-0.556414
AAEL000931	alkaline phosphatase	DIV	12810.8	3715.11	High	2.15563
AAEL017516	Strucutral constituent of ribosome, intracellular, ribosome, translation,	RTT	12750.8	27667.5	High	-0.678856
AAEL005604	trypsin-epsilon, putative	DIG	12666.9	317.267	High	5.41258
AAEL014944	cytochrome c oxidase polypeptide	RSM	12648.3	27541.2	High	-0.754184
AAEL002834	myo-inositol-1 phosphate synthase	DIV	12630.1	559.842	High	5.25248
AAEL005170	cytochrome c oxidase subunit iv	RSM	12486.6	29499.9	High	-0.836586
AAEL017096	Nucleotide binding, cellular component, translation elongation factor activity, GTPase activity, translational elongation	PROT	12475.1	23229.5	High	-0.568054
AAEL006333	salivary apyrase, putative	MET	12460	287.652	High	6.56449
AAEL001005	calreticulin	TRP	12346.6	3915.86	High	2.02797
AAEL004521	conserved hypothetical protein	UKN	11976.6	1218.71	High	3.79687
AAEL015458	transferrin	IMM	11867.3	6011.51	High	1.28071
AAEL008301	eph receptor tyrosine kinase	DIV	11807	10882.1	High	0.580182
AAEL004382	conserved hypothetical protein	DIV	11119	264.398	High	6.35484
AAEL014188	serine-type enodpeptidase, putative	DIG	10756.3	505379	High	-5.42385
AAEL008192	40S ribosomal protein S3	RTT	10501	24517.9	High	-0.866504
AAEL011122	conserved hypothetical protein	UKN	10471	17399.9	High	1.13737
AAEL004353	hypothetical protein	DIV	10381.1	245.939	High	6.2902
AAEL011345	conserved hypothetical protein	DIV	9951.13	277.28	High	6.04832
AAEL007385	ferritin subunit 1, putative	DIV	9904.62	21026.6	High	-0.719265
AAEL006509	hydrogen-transporting ATP synthase, G-subunit, putative	DIV	9463.28	30401.3	High	-1.29602
AAEL004822	conserved hypothetical protein	RTT	9403.11	19514.3	High	-0.237453
AAEL010095	conserved hypothetical protein	UKN	9280.18	372.955	High	5.52626
AAEL003060	serine-type enodpeptidase, putative	DIG	9148.17	465985	High	-5.51623
AAEL014764	acidic ribosomal protein P1, putative	RTT	9122.33	18991.4	High	-0.83735
AAEL005220	60S ribosomal protein L30	RTT	9091.69	24041.9	High	-0.556645
AAEL015086	hypothetical protein	UKN	9057.6	399.334	High	5.33531
AAEL003234	cytochrome c oxidase, subunit VIA, putative	RSM	9026.05	24988	High	-1.22054
AAEL000260	conserved hypothetical protein	UKN	8742.38	489.704	High	2.37706
AAEL008766	hypothetical protein	PROT	8693.82	367.229	High	5.41444
AAEL007490	conserved hypothetical protein	DIV	8606.77	29957.5	High	-1.46812
AAEL001849	ribosomal protein L34, putative	RTT	8567.92	20579.4	High	0.0174641
AAEL012827	endoplasmin	RSM	8513.53	1459.46	High	3.0824
AAEL004325	ribosomal protein L5	RTT	8386.97	16516.9	High	-0.548249
AAEL000795	ubiquitin	DIV	8306.88	27013.6	High	-1.32739
AAEL005901	40S ribosomal protein S3a	RTT	8295.14	19180.8	High	-1.12355
AAEL002833	cathepsin l	IMM	8253.89	12955.4	High	-0.517874
AAEL010318	polyadenylate-binding protein	RTT	8246.24	6522.04	High	0.783993
AAEL010155	hypothetical protein	UKN	8186.14	758.262	High	3.02213
AAEL012175	ATP synthase alpha subunit mitochondrial	TRP	8177.88	19749	High	-0.88454
AAEL016053	tRNA-Ala	RTT	8173.09	2009.25	High	1.768
AAEL009226	conserved hypothetical protein	CS	8086.22	268.202	High	5.85554
AAEL010550	conserved hypothetical protein	RTT	8055.28	20006.7	High	-0.857845
AAEL007777	vacuolar ATP synthase subunit S1	TRP	7796.63	3937.99	High	1.58268
AAEL000718	virus-induced RNA, putative	DIV	7786.55	827.638	High	3.82039
AAEL013533	conserved hypothetical protein	RTT	7745.15	34460.6	High	-1.68733
AAEL017687	U4 spliceosomal RNA	RTT	7727.2	25823.3	High	-1.37965
AAEL011758	peptidyl-prolyl cis-trans isomerase f, ppif	DIV	7493.38	11844.4	High	-0.289492
AAEL007236	conserved hypothetical protein	RTT	7038.3	12435.7	High	-0.585173
AAEL007780	conserved hypothetical protein	DIV	7011.94	423.974	High	4.921
AAEL003872	translationally controlled tumor protein	RTT	7008.29	14631.6	High	-0.68172
AAEL015595	conserved hypothetical protein	DIV	6859.38	4527.64	High	0.950019
AAEL010171	peptidoglycan recognition protein sb2	IMM	6854.81	1540.67	High	2.70509
AAEL011219	conserved hypothetical protein	DIV	6678.9	11707.1	High	-0.504916
AAEL003877	ubiquitin	DIV	6576.96	5861.22	High	0.618832
AAEL006256	ATPase subunit, putative	TRP	6494.38	13129.8	High	-0.523766
AAEL006642	tubulin alpha chain	CS	6446.88	18529.7	High	-1.14938
AAEL008007	conserved hypothetical protein	DIV	6368.13	5868.14	High	2.59277
AAEL005654	tryptase, putative	IMM	6353.18	7652	High	0.844615
AAEL008880	cytochrome c oxidase,-subunit VIb, putative	RSM	6292.66	10198	High	-0.395707
AAEL003100	conserved hypothetical protein	DIV	6258.88	144.046	High	6.50334
AAEL017868	Eukaryotic type signal recognition particle RNA	RTT	6171.17	5154.23	High	0.611609
AAEL000657	hypothetical protein	UKN	6151.9	1537.11	High	3.00031
AAEL006164	conserved hypothetical protein	UKN	6062.23	15090.5	High	-0.958338
AAEL006696	lumbrokinase-3T2, putative	MET	6047.97	234.389	High	5.6782
AAEL000449	acidic ribosomal protein P1, putative	RTT	5987.41	15465.8	High	-0.67597
AAEL010754	hypothetical protein	UKN	5852.49	14556.8	High	-1.03736
AAEL004830	conserved hypothetical protein	RTT	5845.83	16302	High	-0.18754
AAEL009201	conserved hypothetical protein	UKN	5784.6	13477.8	High	-0.665121
AAEL016984	Conserved hypothetical protein (glyceraldehyde 3 phosphate dehydrogenase 1 [Drosophila melanogaster])	DIV	5723.12	9190.33	High	-0.116961
AAEL003634	Hsp70-interacting protein, putative	MET	5706.58	2427.32	High	1.84518
AAEL009955	conserved hypothetical protein	MET	5704.2	9115.92	High	-0.146745
AAEL002881	NADH:ubiquinone dehydrogenase, putative	RSM	5622.1	18202.2	High	-1.15918
AAEL008103	40S ribosomal protein S8	RTT	5615.26	12756.2	High	-0.448636
AAEL014932	transcription factor btf3	RTT	5607.16	20655.8	High	-1.53015
AAEL010242	conserved hypothetical protein	DIV	5597.63	159.676	High	5.3986
AAEL008447	conserved hypothetical protein	RTT	5586.6	11696.6	High	-0.712983
AAEL006259	rhodopsin	DIV	5582.92	3479.86	High	1.13876
AAEL011197	actin	CS	5578.28	12969.1	High	-0.695982
AAEL003046	saposin	DIV	5555.59	6668.96	High	0.415929
AAEL012686	ribosomal protein S12, putative	RTT	5535.74	11271.2	High	-0.710513
AAEL017678	U4 spliceosomal RNA	RTT	5478.91	21060	High	-1.84403
AAEL008848	ATP synthase gamma subunit	TRP	5418.08	17668.9	High	-1.33177
AAEL003512	aquaporin-1	TRP	5407.62	1477.86	High	2.47575
AAEL002183	oligosaccharyl transferase, subunit, putative	DIV	5345.39	2984.95	High	1.30699
AAEL009257	conserved hypothetical protein	DIV	5335.35	20571.6	High	-1.59563
AAEL005610	mitochondrial ATP synthase b chain	RSM	5332.04	10629.6	High	-0.458752
AAEL002827	ATP synthase beta subunit	TRP	5315.9	8909.74	High	-0.0467569
AAEL012271	transcription factor btf3	RTT	5294.69	21217.9	High	-1.60854
AAEL002587	Odorant-binding protein 56e, putative	CSR	5263.27	1006.8	High	3.0291
AAEL010823	ATP synthase delta chain	TRP	5246.41	15383.4	High	-1.19829
AAEL008310	hypothetical protein	DIV	5241.44	91.4438	High	6.10909
AAEL014644	UDP-sugar transporter UST74c (fringe connection protein), putative	DIV	5191.57	453.938	High	4.60589
AAEL002174	dolichyl-diphosphooligosaccharide protein glycosyltransferase	DIV	5140.29	1287.78	High	2.66198
AAEL017822	U4 spliceosomal RNA	RTT	5134.79	16236.6	High	-1.29414
AAEL009992	conserved hypothetical protein	DIV	5040.36	200.417	High	5.65691
AAEL004060	conserved hypothetical protein	RSM	5012.85	11434.8	High	-1.09271
AAEL001113	inorganic phosphate cotransporter, putative	TRP	4951.35	8878.02	Medium	-0.51779
AAEL005790	malic enzyme	DIV	4938.86	4100.22	Medium	0.834733
AAEL007494	calcineurin b subunit	DIV	4866.41	2705.63	Medium	1.49156
AAEL014937	hypothetical protein	UKN	4847.71	17095.7	Medium	-1.03099
AAEL010335	conserved hypothetical protein	RTT	4836.69	14610	Medium	-0.908749
AAEL006953	conserved hypothetical protein	CS	4829.68	14106.7	Medium	-2.08344
AAEL003624	sodium/shloride dependent amino acid transporter	TRP	4804.54	1264.13	Medium	2.66576
AAEL002309	peroxiredoxin 6, prx-6	IMM	4702.29	1679.18	Medium	2.09851
AAEL012684	conserved hypothetical protein	RTT	4625.1	2400.72	Medium	1.62066
AAEL008106	hypothetical protein	UKN	4620.33	3900.66	Medium	0.655288
AAEL009967	conserved hypothetical protein	DIV	4579.83	114.094	Medium	6.63291
AAEL002023	imaginal disc growth factor	DIV	4579.14	7007	Medium	0.727558
AAEL002083	DEAD box ATP-dependent RNA helicase	RTT	4566.39	4537.68	Medium	0.552835
AAEL003160	conserved hypothetical protein	UKN	4532.8	14182.7	Medium	-1.2744
AAEL012661	eukaryotic translation initiation factor	RTT	4528.57	9040.13	Medium	-0.649118
AAEL013587	acidic ribosomal protein P1, putative	RTT	4508.68	12536.7	Medium	-0.596487
AAEL010132	Pray For Elves, putative	DIV	4494.06	9814.32	Medium	-0.380548
AAEL003655	conserved hypothetical protein	PROT	4476.7	55.6672	Medium	8.16478
AAEL000766	ubiquinol cytochrome C oxidoreductase-subunit 6.4kD-subunit, putative	DIV	4476.6	22256.3	Medium	-1.96187
AAEL011871	cytochrome C1	RSM	4467.92	10210.8	Medium	-0.82998
AAEL008789	apolipophorin-III, putative	DIV	4428.75	9032.76	Medium	-0.674221
AAEL005269	ubiquinol-cytochrome c reductase complex core protein	DIV	4395.15	8374.54	Medium	-0.521603
AAEL007549	phosphatidylethanolamine-binding protein	DIV	4367.65	7962.12	Medium	-0.0727876
AAEL008920	anopheles stephensi ubiquitin, putative	DIV	4361.49	11710.7	Medium	-1.07266
AAEL003324	acidic ribosomal protein P1, putative	RTT	4344.52	8111.45	Medium	-0.545653
AAEL010634	hypothetical protein	RSM	4309.53	12194.2	Medium	-1.18359
AAEL006885	14-3-3 protein sigma, gamma, zeta, beta/alpha	DIV	4279.58	6723.76	Medium	-0.0868814
AAEL005471	Sec61 protein complex gamma subunit, putative	DIV	4261.34	3083.12	Medium	0.967964
AAEL002527	conserved hypothetical protein	DIV	4202.71	8018.98	Medium	-0.582741
AAEL008697	cytochrome c oxidase, subunit VB, putative	RSM	4190.71	10510.5	Medium	-0.892029
AAEL003675	ubiquinol-cytochrome c reductase iron-sulfur subunit	DIV	4140.38	15191.4	Medium	-1.36095
AAEL005966	hypothetical protein	UKN	4139.7	912.845	Medium	3.44319
AAEL000645	hypothetical protein	UKN	4132.62	548.927	Medium	3.78814
AAEL009859	nucleolar GTP-binding protein	DIV	4101.98	11877.3	Medium	-1.20945
AAEL011999	histone H4	RTT	4060.32	5029.12	Medium	0.11627
AAEL000541	fasciclin, putative	DIV	4058.65	565.442	Medium	3.80219
AAEL003285	translocation associated membrane protein	DIV	4046.18	1731.2	Medium	1.82185
AAEL005562	receptor for activated protein kinase c (rack1)	DIV	4013.08	10202	Medium	-0.992171
AAEL010366	glucosyl/glucuronosyl transferases	MET	4009.94	876.32	Medium	2.9806
AAEL001421	high density lipoprotien binding protein / vigilin	DIV	3984.69	3443.32	Medium	0.882521
AAEL017263	heat-shock protein 70 conserve region,	RSM	3947.48	1362.53	Medium	2.2925
AAEL010697	3-ketoacyl-coa thiolase, mitochondrial (beta- ketothiolase) (acetyl-coa acyltransferase) (mitochondrial 3-oxoacyl- coa thiolase)	RSM	3896.69	4638.05	Medium	0.553108
AAEL001668	enolase	DIV	3866.49	6951.26	Medium	-0.207738
AAEL006704	fibrinogen and fibronectin	IMM	3855.99	13836.7	Medium	-1.50672
AAEL002411	conserved hypothetical protein	DIV	3840.98	4072.13	Medium	0.371635
AAEL004968	abc transporter	TRP	3823.12	951.277	Medium	3.15538
AAEL006820	lipid storage droplets surface binding protein 2 (lsd2)	DIV	3818.33	19106	Medium	-1.97376
AAEL011510	multiple inositol polyphosphate phosphatase	DIV	3814.67	107.841	Medium	6.27966
AAEL010787	DEAD box ATP-dependent RNA helicase	RTT	3810.92	9128.76	Medium	-0.861823
AAEL003832	conserved hypothetical protein	IMM	3810.42	1377.51	Medium	2.10848
AAEL006829	microsomal glutathione s-transferase	RSM	3800.58	6392.53	Medium	-0.340361
AAEL015515	antibacterial peptide, putative	IMM	3788.69	1371.79	Medium	2.10225
AAEL012576	pyruvate kinase	DIV	3778.48	3346.76	Medium	0.822099
AAEL009078	NADH-ubiquinone oxidoreductase sgdh subunit	RSM	3776.07	9072.1	Medium	-0.803384
AAEL005849	synaptic vesicle protein	DIV	3774.3	5734.82	Medium	0.580683
AAEL013960	conserved hypothetical protein	UKN	3723.85	6120.12	Medium	-0.372352
AAEL000410	glycoprotein 25l	DIV	3698.92	2320.71	Medium	1.47377
AAEL004457	cytochrome c	RSM	3693.4	11013.9	Medium	-1.05431
AAEL013709	histone H4	RTT	3690.41	4532.06	Medium	0.128408
AAEL017153	Cysteine-type endopeptidase activity, proteolysis, peptidase activity, cysteine type peptidase activity, hydorlase activity	PROT	3655.95	4392.75	Medium	0.424547
AAEL014643	UDP-sugar transporter UST74c (fringe connection protein), putative	DIV	3653.76	309.437	Medium	4.71931
AAEL001779	bax inhibitor	IMM	3632.9	2789.61	Medium	0.924143
AAEL002629	serine protease	IMM	3632.46	1116.18	Medium	2.67781
AAEL004498	hypothetical protein	UKN	3557.84	11047.9	Medium	-1.28922
AAEL010611	conserved hypothetical protein	DIV	3553.02	9256.17	Medium	-0.962548
AAEL010521	ribophorin ii	DIV	3545.5	1189.24	Medium	2.42176
AAEL013304	conserved hypothetical protein	UKN	3513.91	746.685	Medium	3.07329
AAEL009645	hypothetical protein	DIV	3476.05	3968.27	Medium	0.579982
AAEL012326	calmodulin	DIV	3472.69	5876.27	Medium	-0.509178
AAEL014309	cellular amino acid metabolic process, amino acid binding, carboxyl-or cabamoyltransferase activity	MET	3457.69	2601.25	Medium	1.00578
AAEL004071	nitrogen fixation protein nifu	MET	3434.92	7972.9	Medium	-0.751296
AAEL014843	heat shock protein	RSM	3396.38	4803.06	Medium	0.115286
AAEL000748	conserved hypothetical protein	UKN	3312.67	103.105	Medium	6.20608
AAEL010299	40S ribosomal protein S12	RTT	3296.95	10950.5	Medium	-0.685716
AAEL000698	conserved hypothetical protein	DIV	3280.62	729.69	Medium	0.517425
AAEL004088	aldo-keto reductase	DIV	3268.61	5559.07	Medium	-0.334661
AAEL003750	conserved hypothetical protein	DIV	3263.16	9560.96	Medium	-1.19829
AAEL003210	tetraspanin 29fa	DIV	3259.38	2891.18	Medium	0.724244
AAEL011972	actin binding protein, putative	CS	3218.53	2348.96	Medium	1.09163
AAEL001009	dab2-interacting protein	DIV	3177.96	2861.15	Medium	-0.453124
AAEL002526	conserved hypothetical protein	UKN	3169.63	6941.04	Medium	-0.739704
AAEL009314	adenylate cyclase	DIV	3151.04	234.071	Medium	4.85285
AAEL008166	malate dehydrogenase	MET	3141.44	4649.82	Medium	-0.0795571
AAEL017349	Heat shock cognate 70, putative	DIV	3137.71	1284.29	Medium	2.02928
AAEL009510	glucosamine-fructose-6-phosphate aminotransferase	MET	3132.73	674.725	Medium	3.22617
AAEL003584	hypothetical protein	DIV	3116.63	87.388	Medium	6.48084
AAEL003849	conserved hypothetical protein	IMM	3110.44	8559.55	Medium	-1.08398
AAEL009629	endoU protein, putative	DIV	3109.15	3422.24	Medium	0.413736
AAEL005693	mitochondrial NADH:ubiquinone oxidoreductase B16.6 subunit, putative	RSM	3108.76	5587.82	Medium	-0.398586
AAEL008656	UDP-galactose transporter	TRP	3106.41	1072.18	Medium	2.32862
AAEL010777	thioredoxin (TRX), putative	RSM	3073.88	6177.91	Medium	-0.608324
AAEL006834	glutamate semialdehyde dehydrogenase	DIV	3060.18	3768.79	Medium	0.985128
AAEL000732	conserved hypothetical protein	UKN	3055.52	161.358	Medium	5.68748
AAEL011381	NADH-ubiquinone oxidoreductase fe-s protein 2 (ndufs2)	RSM	3024.32	9824.98	Medium	-1.29593
AAEL010230	NADH:ubiquinone dehydrogenase, putative	RSM	3005.7	6619.35	Medium	-0.711823
AAEL008364	serine protease inhibitor, serpin	IMM	3004.88	2525.12	Medium	0.663795
AAEL013144	eukaryotic translation initiation factor 3 subunit	RTT	3004.71	5873.25	Medium	-0.79159
AAEL013279	peptidyl-prolyl cis-trans isomerase (cyclophilin)	DIV	2990.59	2204.76	Medium	1.11954
AAEL004223	antibacterial peptide, putative	IMM	2985.83	13259.2	Medium	-1.78543
AAEL013020	DNA-J/hsp40	RTT	2975.53	2345.1	Medium	0.996534
AAEL017345	Hypothetical protein	UKN	2972.81	3108.63	Medium	0.772088
AAEL006169	cathepsin d	IMM	2962.85	2831.38	Medium	0.632107
AAEL013029	deoxyribonuclease I, putative	DIV	2956.08	790.223	Medium	3.04713
AAEL008757	juvenile hormone esterase	RSM	2952.72	362.743	Medium	3.98158
AAEL005870	flap endonuclease-1	DIV	2924.86	1749	Medium	-0.969542
AAEL014185	hypothetical protein	UKN	2921.78	6098.18	Medium	-0.719059
AAEL004988	phosphoglycerate kinase	MET	2920.99	4290.44	Medium	-0.0482559
AAEL005457	conserved hypothetical protein	DIV	2920.07	760.652	Medium	2.77526
AAEL012897	aconitase, mitochondrial	RSM	2916.44	13277	Medium	-1.76853
AAEL004501	s-adenosylmethionine synthetase	DIV	2912.82	13285.2	Medium	-1.69662
AAEL004783	ornithine decarboxylase antizyme, putative	DIV	2911.3	9028.43	Medium	-1.18735
AAEL003596	hypothetical protein	UKN	2892.46	10911	Medium	-1.58271
AAEL014039	conserved hypothetical protein	UKN	2875.08	6394.78	Medium	-0.81361
AAEL011263	phosphatidylethanolamine-binding protein	DIV	2870.13	852.319	Medium	2.59233
AAEL002076	outer mitochondrial translocase subunit, putative	DIV	2854.34	8429.45	Medium	-1.17684
AAEL006417	D7 protein, putative	TRP	2851.46	160.971	Medium	5.2002
AAEL000627	antibacterial peptide, putative	IMM	2845.64	860.871	Medium	2.53309
AAEL000947	microsomal signal peptidase 23 kd subunit (spc22/23)	DIV	2841.66	732.105	Medium	2.73871
AAEL007778	leucinech transmembrane protein	IMM	2815.01	4852.98	Medium	-0.563398
AAEL004242	Juvenile hormone-inducible protein, putative	DIV	2813.04	2162.99	Medium	1.03648
AAEL014605	cytochrome P450	RSM	2805.71	2196.57	Medium	1.13971
AAEL004514	conserved hypothetical protein	DIV	2795.27	1167.79	Medium	1.86499
AAEL012035	vacuolar ATP synthase subunit e	TRP	2788.97	3213.97	Medium	0.569115
AAEL000950	conserved hypothetical protein	UKN	2766.13	6793.59	Medium	-0.722067
AAEL010065	protein disulfide-isomerase A6 precursor	DIV	2743.5	1165.7	Medium	1.76138
AAEL000219	lactoylglutathione lyase	MET	2731.92	942.019	Medium	0.600551
AAEL002158	secreted ferritin G subunit precursor, putative	DIV	2727.7	6527.05	Medium	-0.629521
AAEL007818	trypsin	DIG	2724.81	169559	Medium	-5.58213
AAEL011468	protein kinase C inhibitor, putative	DIV	2721.75	2935.16	Medium	0.587676
AAEL000269	conserved hypothetical protein	UKN	2717.98	8539.03	Medium	-1.31963
AAEL000297	mitochondrial ribosomal protein S25	RSM	2717.76	2927.53	Medium	0.0315495
AAEL008942	conserved hypothetical protein	DIV	2703.37	910.683	Medium	2.48285
AAEL002504	ATP synthase delta chain, mitochondrial	TRP	2688.89	7132.33	Medium	-1.02214
AAEL005477	amidase	DIG	2688.45	2775.79	Medium	0.634781
AAEL010765	conserved hypothetical protein	DIV	2680.49	4553.38	Medium	-0.264408
AAEL007092	conserved hypothetical protein	CS	2679.76	850.525	Medium	2.4693
AAEL009101	eukaryotic translation initiation factor 3f, eif3f	RTT	2668.92	5576.16	Medium	-0.523232
AAEL017711	U4 spliceosomal RNA	RTT	2667.58	11830.7	Medium	-1.7238
AAEL010464	glutamate dehydrogenase	MET	2663.61	2299.4	Medium	0.876301
AAEL006127	hypothetical protein	UKN	2647.28	3145.87	Medium	0.211635
AAEL004423	mitochondrial F0 ATP synthase D chain, putative	RSM	2643.85	6540.04	Medium	-0.551707
AAEL014078	serine protease inhibitor, serpin	IMM	2638.5	4203.32	Medium	-0.125545
AAEL008657	midline fasciclin	DIV	2636.69	3309.21	Medium	0.743831
AAEL007718	translation initiation factor 3, subunit S9, putative	RTT	2625.27	5304.63	Medium	-0.502643
AAEL009313	elongation factor -1 beta,delta	RTT	2620.88	12546.9	Medium	-1.81808
AAEL008002	mitochondrial NADH:ubiquinone oxidoreductase ESSS subunit, putative	RSM	2603.46	6828.89	Medium	-0.978936
AAEL015447	hypothetical protein	DIV	2602.27	11461.2	Medium	-1.73751
AAEL005638	conserved hypothetical protein	PROT	2601.51	10394.8	Medium	-1.62748
AAEL005013	conserved hypothetical protein	UKN	2589.72	523.157	Medium	3.11304
AAEL001865	NADH dehydrogenase, putative	RSM	2587.46	10714.8	Medium	-1.67737
AAEL013876	mitochondrial NADH:ubiquinone oxidoreductase B14.7 subunit, putative	RSM	2585.39	6078.51	Medium	-0.643182
AAEL015549	calcineurin b subunit	TRP	2568.53	1125.39	Medium	1.70496
AAEL001432	protein disulfide isomerase	DIV	2562.91	1664.18	Medium	1.37318
AAEL003734	aconitase, mitochondrial	RSM	2561.21	11697.3	Medium	-1.78433
AAEL000567	sugar transporter	TRP	2538.93	1566.62	Medium	1.45608
AAEL009946	DnaJ subfamily B member 11 precursor, putative	RTT	2531.24	2011.37	Medium	1.04452
AAEL000611	antibacterial peptide, putative	IMM	2524.72	948.496	Medium	2.20579
AAEL003957	conserved hypothetical protein	DIV	2501.3	4368.71	Medium	-0.313559
AAEL001965	imaginal disc growth factor	DIV	2482.93	4047.69	Medium	-0.324688
AAEL000138	NADH dehydrogenase, putative	RSM	2469.06	4818.47	Medium	-0.48633
AAEL017419	nucleic acid binding, zinc-ion binding	DIV	2457.22	6445.95	Medium	-0.908386
AAEL008946	acidic ribosomal protein P1, putative	RTT	2456.42	6845.83	Medium	-1.14861
AAEL010801	conserved hypothetical protein	DIV	2448.14	8097.24	Medium	-1.26179
AAEL015450	ribonuclease UK114, putative	RTT	2445.83	5939.19	Medium	-0.710444
AAEL013875	tetraspanin, putative	TRP	2442	3392.93	Medium	0.540527
AAEL001913	conserved hypothetical protein	UKN	2439.61	1678.9	Medium	1.30711
AAEL009590	outer mitochondrial translocase subunit, putative	DIV	2420.94	7867.34	Medium	-1.17825
AAEL000200	conserved hypothetical protein	DIV	2416.46	6819.55	Medium	-0.890912
AAEL015512	translation initiation factor 5C, putative	RTT	2393.95	10847.3	Medium	-1.81164
AAEL005931	6-phosphogluconate dehydrogenase	MET	2363.34	4543.98	Medium	-0.403511
AAEL000208	copii-coated vesicle membrane protein P24	DIV	2361.83	1147.92	Medium	1.9604
AAEL014246	glucosyl/glucuronosyl transferases	MET	2357.02	2895.46	Medium	0.701602
AAEL017855	U4 spliceosomal RNA	RTT	2355.96	8612.1	Medium	-0.855501
AAEL000941	mitochondrial inner membrane protein translocase, 8kD-subunit, putative	RSM	2343.23	5082.97	Medium	-0.499414
AAEL009214	diazepam binding inhibitor, putative	DIV	2338.15	4824.96	Medium	-0.540341
AAEL003492	ribonuclease, putative	RTT	2330.4	2313.2	Medium	0.661347
AAEL004112	peroxiredoxins, prx-1, prx-2, prx-3	IMM	2305.51	9959.37	Medium	-1.57168
AAEL000074	serine protease	IMM	2301.47	2780.97	Medium	0.38165
AAEL001316	conserved hypothetical protein	UKN	2297.5	1848.92	Medium	-0.90324
AAEL003791	conserved hypothetical protein	RSM	2293.52	1121.36	Medium	1.8676
AAEL008073	conserved hypothetical protein	DIV	2292.65	3284.53	Medium	0.366783
AAEL003716	ribonuclease UK114, putative	RTT	2291.45	5889.78	Medium	-0.772907
AAEL016118	tRNA-Tyr	RTT	2289.24	2995.21	Medium	0.217808
AAEL007162	gaba(a) receptor-associated protein	CS	2288.3	1322.26	Medium	1.57229
AAEL000028	serine protease	IMM	2276.27	5655.41	Medium	-0.736411
AAEL010012	GTP-binding protein sar1	DIV	2275.21	5811.14	Medium	-0.814939
AAEL007834	conserved hypothetical protein	DIV	2260.01	1686.04	Medium	1.13519
AAEL014064	glutaredoxin, putative	DIV	2253.43	2167.39	Medium	0.761263
AAEL002464	vacuolar ATP synthase subunit f	TRP	2253.21	2727.24	Medium	0.400821
AAEL003816	hypothetical protein	UKN	2250.03	1746.4	Medium	1.03197
AAEL009181	conserved hypothetical protein	UKN	2249.67	1432.22	Medium	1.46342
AAEL002160	GTP-binding protein	DIV	2244.2	4402.13	Medium	-0.431268
AAEL011884	hypothetical protein	UKN	2226.14	2864.25	Medium	0.721852
AAEL007941	triacylglycerol lipase, putative	MET	2221.35	92.7738	Medium	6.03533
AAEL007065	adpbosylation factor, arf	DIV	2212.49	2641.6	Medium	0.393299
AAEL017481	RNA binding	RTT	2199.55	10212.7	Medium	-1.50565
AAEL002042	deoxyribonuclease I, putative	DIV	2193.39	690.653	Medium	2.99732
AAEL013320	translocon-associated protein, delta subunit	DIV	2190.31	2527.8	Medium	0.473088
AAEL009902	eukaryotic translation initiation factor 3 subunit	RTT	2185.59	3694.11	Medium	-0.245961
AAEL007868	ubiquinol-cytochrome c reductase complex 14 kd protein	DIV	2169.81	6347.34	Medium	-1.24965
AAEL013043	NADH dehydrogenase, putative	RSM	2161.35	4502.98	Medium	-0.495063
AAEL006377	conserved hypothetical protein	DIV	2159.15	2147.93	Medium	0.781675
AAEL010558	conserved hypothetical protein	UKN	2158.37	3104.02	Medium	0.282976
AAEL013613	pyruvate dehydrogenase	DIV	2152.2	4385.15	Medium	-0.503709
AAEL002825	NADH:ubiquinone dehydrogenase, putative	RSM	2130.22	4662.04	Medium	-0.598343
AAEL001061	glutathione-s-transferase theta, gst	RSM	2124.24	3844.92	Medium	-0.0507709
AAEL017314	Conserved hypothetical protein (dolichyl-diphosphooligosaccharide protein glycotransferase [Aedes aegypti])	DIV	2119.26	754.458	Medium	1.31314
AAEL011689	acyl carrier protein precursor, putative	TRP	2114.58	6383.55	Medium	-0.888062
AAEL006070	phosphoglycerate mutase	DIV	2112.13	4070.56	Medium	-0.58556
AAEL017616	U4 spliceosomal RNA	RTT	2104.96	8186.76	Medium	-1.3931
AAEL009160	skp1	MET	2101.91	3947.98	Medium	-0.1498
AAEL003299	hypothetical protein	DIV	2095.43	2081.44	Medium	0.428955
AAEL010100	lysozyme P, putative	IMM	2094.27	2481.3	Medium	0.589013
AAEL000175	translation initiation factor 3, subunit S8, putative	RTT	2090.26	3750.94	Medium	-0.0914285
AAEL001414	conserved hypothetical protein	UKN	2085.97	2215.9	Medium	0.599689
AAEL002691	conserved hypothetical protein	DIV	2083.78	523.622	Medium	1.39227
AAEL010901	mannose binding lectin, putative	DIV	2069.02	1027.66	Medium	1.8577
AAEL015404	lysozyme P, putative	IMM	2063.15	2336.39	Medium	0.633081
AAEL007880	ornithine decarboxylase	MET	2062.45	6708.4	Medium	-1.18192
AAEL009185	arginine or creatine kinase	DIV	2051.59	5880.44	Medium	-1.19691
AAEL011704	heat shock protein	RSM	2051.48	2864.27	Medium	0.32468
AAEL014935	cytochrome b5, putative	RSM	2049.31	4531.18	Medium	-0.555728
AAEL004178	ribose-phosphate pyrophosphokinase 1, putative	MET	2048.82	7768.61	Medium	-1.24988
AAEL005435	mitochondrial processing peptidase beta subunit	RSM	2041.38	4381.73	Medium	-0.152538
AAEL004297	ATP-citrate synthase	TRP	2039.68	2533.51	Medium	0.526192
AAEL007286	argininech protein, putative	DIV	2035.05	767.162	Medium	2.29963
AAEL015379	conserved hypothetical protein	UKN	2033.14	3258.38	Medium	-0.0320827
AAEL014845	heat shock protein	RSM	2023.45	6326.56	Medium	-1.11668
AAEL005538	mitochondrial NADH:ubiquinone oxidoreductase B16.6 subunit, putative	RSM	2018.01	3373	Medium	-0.0970646
AAEL013676	26S protease regulatory subunit	DIV	2016.26	2363.74	Medium	0.50736
AAEL013071	ribophorin	DIV	2006.32	931.3	Medium	1.95999
AAEL002296	trifunctional enzyme beta subunit (tp-beta)	DIV	2001.27	3242.01	Medium	-0.107849
AAEL014186	dolichyl-phosphate beta-D-mannosyltransferase, putative	MET	1997.32	896.438	Medium	1.99878
AAEL008738	DEAD box ATP-dependent RNA helicase	RTT	1995.26	3042.09	Medium	0.205804
AAEL010017	cytochrome B5 (cytb5)	RSM	1990.45	2565.47	Medium	0.437138
AAEL004342	conserved hypothetical protein	CSR	1989.14	3073.26	Medium	0.122675
AAEL001872	voltage-dependent anion-selective channel	TRP	1988.5	4496.33	Medium	-0.622432
AAEL009604	conserved hypothetical protein	DIV	1986.2	3870.86	Medium	-0.469512
AAEL012939	gamma-subunit,methylmalonyl-CoA decarboxylase, putative	DIV	1979.21	3216.59	Medium	-0.0296228
AAEL012863	conserved hypothetical protein	UKN	1977.03	1000.05	Medium	1.74882
AAEL007441	translocon-associated protein, gamma subunit	DIV	1975.26	1365.26	Medium	1.3469
AAEL017211	Cecropin, Anti-Microbial Peptide.	IMM	1965.85	7474.75	Medium	-1.46755
AAEL005755	hypothetical protein	UKN	1961.3	2394.37	Medium	0.457742
AAEL012536	hypothetical protein	UKN	1961.27	581.687	Medium	2.71967
AAEL009377	RAS protein, putative	DIV	1960.35	1788.94	Medium	0.903222
AAEL001641	deoxyribonuclease I, putative	DIV	1959.62	3717.52	Medium	-0.402627
AAEL001209	sodium-dependent phosphate transporter	TRP	1956.34	2520.68	Medium	0.314453
AAEL010977	ATP-dependent transporter	TRP	1954.07	4171.88	Medium	-0.614249
AAEL004042	conserved hypothetical protein	DIV	1952.35	1436.19	Medium	1.28713
AAEL003393	ATP synthase beta subunit	TRP	1951.87	3662.54	Medium	-0.610135
AAEL002737	cytochrome c oxidase, subunit VIIC, putative	RSM	1944.9	3474.73	Medium	-0.390726
AAEL012920	somatostatin receptor	DIV	1937.96	2136.51	Medium	0.0745615
AAEL002645	mannosyl-oligosaccharide alpha-1,2-mannosidase, putative	DIV	1937.35	411.569	Medium	3.18382
AAEL010912	dipeptidyl-peptidase	MET	1929.98	840.955	Medium	2.19488
AAEL004695	hypothetical protein	UKN	1926.88	627.507	Medium	2.57358
AAEL017380	Hypothetical protein (glycine-rich putative salivary secreted peptide [Aedes aegypti])	UKN	1925.88	1146.95	Medium	1.94423
AAEL017136	cytochrome P450	RSM	1908.72	184.423	Medium	4.84594
AAEL013460	ecotropic viral integration site	MET	1905.72	1742.58	Medium	0.309855
AAEL006498	rhodopsin	DIV	1904.18	1388.15	Medium	1.32942
AAEL014548	peroxiredoxins, prx-1, prx-2, prx-3	IMM	1898.07	1585.72	Medium	1.11176
AAEL009899	conserved hypothetical protein	UKN	1889.02	3925.3	Medium	-0.694358
AAEL009722	clip-domain serine protease, putative	IMM	1889	2538.99	Medium	0.292624
AAEL003986	conserved hypothetical protein	DIV	1887.52	1365.75	Medium	1.00869
AAEL004404	HIG1 domain family member 2A, putative	DIV	1883.18	5570.18	Medium	-1.03702
AAEL003625	clip-domain serine protease, putative	IMM	1880.34	4974.95	Medium	-0.748144
AAEL013913	stretch regulated skeletal muscle protein, putative	DIV	1878.19	8564.65	Medium	-1.65848
AAEL006174	proteasome subunit beta type	PROT	1865.63	1846.7	Medium	0.789937
AAEL011498	superoxide dismutase	IMM	1864.51	7219.97	Medium	-1.46344
AAEL002501	protein disulfide isomerase	DIV	1862.61	2405.35	Medium	0.334904
AAEL011708	heat shock protein	RSM	1862.2	5619.16	Medium	-1.08258
AAEL017268	Glucosamniephosphotransferase catalyzes the transfer of GLcNAc-1-P transferase (GTP) catalyzes the transfer of GLcNAc-1-P from UDP-GLcNAc to dolichol-P to form GLcNAc-P-Pcdolichol. The reaction is the first step in the assembly of dolichol-linked oligosac	MET	1856.7	1078.97	Medium	1.59891
AAEL007374	yellow protein precursor, putative	DIV	1849.88	233.135	Medium	4.31313
AAEL003076	glucosyl/glucuronosyl transferases	MET	1844.19	1658.11	Medium	0.911135
AAEL012095	26S protease regulatory subunit	DIV	1843.07	2242.14	Medium	0.448294
AAEL017576	ATP biosynthesic process, cation transport, ATPase activity, coupled to transmembrane movement of ions phosphorylative mechanism, membrane	TRP	1837.31	6628.98	Medium	-1.25896
AAEL008607	tep3	IMM	1829.1	2082.75	Medium	0.567339
AAEL003039	nonsense-mediated mrna decay protein	DIV	1822.79	6694.9	Medium	-1.08521
AAEL006117	mitochondrial 60S ribosomal protein L7/L12	RSM	1821.14	3821.15	Medium	-0.454973
AAEL014723	26S protease regulatory subunit	DIV	1808.4	1900.25	Medium	0.768524
AAEL010893	carbonic anhydrase	MET	1802.14	318.861	Medium	3.46319
AAEL011302	annexin	CS	1801.27	969.117	Medium	1.60245
AAEL010727	glutaminyl-peptide cyclotransferase	MET	1793.99	987.212	Medium	1.82957
AAEL003550	aquaporin	TRP	1791.66	2959.63	Medium	-0.0132683
AAEL011025	vacuolar ATP synthase subunit ac39	TRP	1788.63	2292.24	Medium	0.460744
AAEL004347	dendritic cell protein	DIV	1788.17	2810.6	Medium	0.200175
AAEL005558	conserved hypothetical protein	DIV	1784.56	1098.95	Medium	1.3264
AAEL000160	hypothetical protein	UKN	1784.34	3783.18	Medium	-0.471037
AAEL000625	antibacterial peptide, putative	IMM	1783.63	766.773	Medium	1.61401
AAEL001100	phosphoserine phosphatase	DIV	1781.13	635.589	Medium	1.99822
AAEL004434	transketolase	DIV	1778.58	7166.87	Medium	-1.51387
AAEL014943	conserved hypothetical protein	UKN	1774.9	4633.69	Medium	-0.888136
AAEL006322	conserved hypothetical protein	DIV	1773.55	1349.31	Medium	1.34774
AAEL011048	conserved hypothetical protein	DIV	1771.4	1462.24	Medium	-0.691413
AAEL012113	vacuolar ATP synthase proteolipid subunit	TRP	1768.38	2401.96	Medium	0.219315
AAEL008692	barrier-to-autointegration factor, putative	DIV	1768.19	3092.32	Medium	-0.329843
AAEL004823	superoxide dismutase, Mn	IMM	1768.07	3331.91	Medium	-0.144709
AAEL006890	conserved hypothetical protein	UKN	1767.82	5343.75	Medium	-1.08763
AAEL007845	rab5	DIV	1767.82	2319.86	Medium	0.309853
AAEL000733	hydroxysteroid dehydrogenase	MET	1764.8	236.637	Medium	4.46914
AAEL003130	bcr-associated protein, bap	DIV	1762.84	2024.13	Medium	0.540557
AAEL002597	conserved hypothetical protein	UKN	1757.55	1161.16	Medium	1.39658
AAEL006793	cytochrome P450	RSM	1749.53	866.477	Medium	1.83388
AAEL013490	conserved hypothetical protein	DIV	1741.12	602.526	Medium	2.41837
AAEL013980	glutaredoxin, putative	DIV	1734.47	3427.33	Medium	-0.363108
AAEL008701	myoinositol oxygenase	DIV	1733.92	2062.88	Medium	0.482985
AAEL006928	dihydrolipoamide dehydrogenase	DIV	1729.28	3699.88	Medium	-0.605783
AAEL007833	hypothetical protein	DIV	1726.1	1469.15	Medium	1.04741
AAEL014755	tep2	IMM	1722.57	1617.4	Medium	0.87309
AAEL008521	conserved hypothetical protein	DIV	1715.19	717.907	Medium	2.03578
AAEL009964	conserved hypothetical protein	RSM	1710.92	5310.76	Medium	-0.743068
AAEL013739	electron transport oxidoreductase	TRP	1710.59	2859.87	Medium	-0.0452304
AAEL010769	serine protease inhibitor, serpin	IMM	1706.3	298.388	Medium	3.5123
AAEL010673	NADH dehydrogenase, putative	RSM	1701.14	4206.08	Medium	-0.705482
AAEL014530	hypothetical protein	UKN	1697.48	851.606	Medium	2.17791
AAEL006609	zinc finger protein	DIV	1691.56	1821.92	Medium	0.701572
AAEL017851	Small nucleolar RNA U3	RTT	1690.02	13020.6	Medium	-2.60358
AAEL000621	antibacterial peptide, putative	IMM	1688.91	1168.68	Medium	1.40165
AAEL005926	er lumen protein retaining receptor	TRP	1683.75	1291.06	Medium	1.14358
AAEL001703	serine-type enodpeptidase, putative	DIG	1683.55	166128	Medium	-6.1397
AAEL011514	cytochrome c oxidase, subunit VIIC, putative	RSM	1671.15	3319.18	Medium	-0.600065
AAEL010219	sugar transporter	TRP	1669.6	363.403	Medium	3.21755
AAEL002600	serine protease	IMM	1668.62	2228.07	Medium	0.30519
AAEL005401	conserved hypothetical protein	DIV	1665.85	4587.02	Medium	-0.836413
AAEL001863	zinc carboxypeptidase	PROT	1662.41	14792.3	Medium	-2.79762
AAEL005997	allergen, putative	DIV	1662.3	6214.72	Medium	-1.38311
AAEL013608	sugar transporter	TRP	1660.85	1616.36	Medium	0.802475
AAEL005617	utp-glucose-1-phosphate uridylyltransferase 2	MET	1659.71	4327.18	Medium	-0.733496
AAEL003165	low molecular weight protein-tyrosine-phosphatase	DIV	1658.29	2880.61	Medium	-0.155197
AAEL012511	conserved hypothetical protein	UKN	1648.28	1102.05	Medium	1.38288
AAEL004059	cystathionine beta-lyase	MET	1647.59	4447.63	Medium	-0.902352
AAEL012561	prominin (prom) protein	DIV	1644.41	302.453	Medium	-0.182213
AAEL013005	conserved hypothetical protein	DIV	1638.33	537.918	Medium	2.58762
AAEL011414	high mobility group non-histone protein, putative	MET	1637.9	2330.7	Medium	0.527387
AAEL016154	tRNA-Tyr	RTT	1634.97	1932.77	Medium	0.51999
AAEL010356	phosphopentothenoylcysteine decarboxylase	DIV	1634.19	2374.67	Medium	0.0636193
AAEL017404	Hypothetical protein	UKN	1630.17	1763.31	Medium	0.651198
AAEL004879	conserved hypothetical protein	DIV	1628.99	1364.67	Medium	1.12898
AAEL012062	na+/k+ atpase alpha subunit	TRP	1628.55	3181.72	Medium	-0.427497
AAEL017022	Hypothetical protein	UKN	1626.48	11252.2	Medium	-2.53268
AAEL007945	eukaryotic translation initiation factor 3 subunit	RTT	1625.02	3755.35	Medium	-0.531652
AAEL004855	adp,atp carrier protein	TRP	1617.66	3849.19	Medium	-0.977141
AAEL003746	4-Hydroxybutyrate CoA-transferase, putative	MET	1612.17	1118.28	Medium	1.38221
AAEL002886	thioredoxin reductase	RSM	1609.15	3834.31	Medium	-0.617583
AAEL017228	hypothetical protein	UKN	1607.05	1680.93	Medium	0.762157
AAEL005946	NADH-ubiquinone oxidoreductase subunit B14.5b	RSM	1606.9	5946.31	Medium	-1.3356
AAEL014053	vacuolar proton atpases	TRP	1606.04	746.723	Medium	1.96764
AAEL004914	conserved hypothetical protein	DIV	1602.2	1373.03	Medium	1.06466
AAEL010215	filamin, putative	CS	1598.97	179.253	Medium	4.42199
AAEL013236	proteasome subunit beta type 5,8	PROT	1597.89	2365.68	Medium	0.348724
AAEL001355	conserved hypothetical protein	UKN	1597.38	759.72	Medium	1.94997
AAEL002457	conserved hypothetical protein	DIV	1595.75	1389	Medium	0.967127
AAEL003483	conserved hypothetical protein	UKN	1594.75	5270.57	Medium	-1.1834
AAEL016153	tRNA-Tyr	RTT	1592.73	2231.25	Medium	0.251414
AAEL017029	Phenylalanine hydroxylase	DIV	1591.47	2991.75	Medium	-0.504979
AAEL004809	conserved hypothetical protein	UKN	1578.66	1668.19	Medium	0.949668
AAEL011102	lysosomal-associated transmembrane protein	TRP	1578.6	1907.03	Medium	0.503525
AAEL003363	phosphatidic acid phosphatase	DIV	1577.48	489.13	Medium	2.61655
AAEL010227	dolichol-phosphate mannosyltransferase	MET	1570.58	405.451	Medium	2.35717
AAEL012359	nucleoside-diphosphate kinase NBR-A, putative	DIV	1560.59	4517.31	Medium	-0.976663
AAEL001206	threonyl-tRNA synthetase	DIV	1560.46	2369.63	Medium	0.196099
AAEL016681	tRNA-Tyr	RTT	1557.88	1807.21	Medium	0.567927
AAEL016932	tRNA-Tyr	RTT	1557.27	2100.51	Medium	0.33726
AAEL011387	leucinech repeat	IMM	1555.07	1954.5	Medium	0.369797
AAEL000758	ubiquitin-activating enzyme E1	DIV	1550.42	1426.52	Medium	0.940479
AAEL002804	oligosaccharyl transferase	DIV	1547.42	509.993	Medium	2.60603
AAEL000847	conserved hypothetical protein	UKN	1547.08	2660.75	Medium	-0.0867583
AAEL005270	transferase activty	DIV	1542.96	404.929	Medium	3.15
AAEL012964	conserved hypothetical protein	DIV	1536.87	3415.29	Medium	-0.803414
AAEL012860	conserved hypothetical protein	UKN	1536.61	665.48	Medium	2.10343
AAEL014715	67 kDa polymerase-associated factor PAF67, putative	DIV	1535.43	3299.52	Medium	-0.155551
AAEL013574	apolipoprotein D, putative	DIV	1531.82	3039.76	Medium	-0.440018
AAEL009719	conserved hypothetical protein	DIV	1530.82	868.513	Medium	1.53805
AAEL008913	amino acid transporter	TRP	1529.64	204.102	Medium	3.94054
AAEL006158	histone H3.3	RTT	1528.36	3676.49	Medium	-0.517487
AAEL001864	Eukaryotic translation initiation factor 4E binding protein (4EBP)	RTT	1518.59	488.494	Medium	2.4482
AAEL001930	pra1 protein	DIV	1507.62	1432.67	Medium	0.837939
AAEL017811	RNase MRP	RTT	1504.06	3014.64	Medium	-0.539422
AAEL004454	hypothetical protein	UKN	1501.03	3075.28	Medium	-0.366953
AAEL000274	superoxide dismutase	IMM	1497.18	5067.68	Medium	-1.20337
AAEL008341	adenosylhomocysteinase	DIV	1488.57	4576.04	Medium	-1.3184
AAEL014702	lysyl-tRNA synthetase	MET	1484.12	1895.87	Medium	0.255322
AAEL009617	67 kDa polymerase-associated factor PAF67, putative	DIV	1483.13	3086.79	Medium	-0.124108
AAEL001880	conserved hypothetical protein	UKN	1483.07	4459.08	Medium	-1.00414
AAEL012121	hypothetical protein	UKN	1479.71	2116.53	Medium	0.259695
AAEL003457	conserved hypothetical protein	UKN	1473.49	1880.97	Medium	0.902529
AAEL015053	conserved hypothetical protein	UKN	1471.6	3139.89	Medium	-0.407664
AAEL000037	serine protease	IMM	1470.96	1252.68	Medium	1.0328
AAEL013614	clathrin heavy chain	TRP	1470.67	1264	Medium	0.895421
AAEL017646	U1 spliceosomal RNA	RTT	1469.94	32702	Medium	-4.17957
AAEL013904	3-hydroxyisobutyrate dehydrogenase	MET	1467.17	3808.27	Medium	-0.746953
AAEL009808	ATP synthase subunit d	TRP	1466.04	1512.5	Medium	0.782985
AAEL001767	conserved hypothetical protein	UKN	1461.97	741.251	Medium	1.9775
AAEL008072	NADH-plastoquinone oxidoreductase	RSM	1461.68	4521.4	Medium	-0.934397
AAEL013139	gtpase_rho	DIV	1461.47	2159.51	Medium	0.235112
AAEL017075	intracellular , zinc ion binding	DIV	1454.89	4133.78	Medium	-0.960695
AAEL014913	pyruvate kinase	DIV	1446.96	1210.48	Medium	1.08084
AAEL006303	integral membrane protein, Tmp21-I (p23), putative	TRP	1444.03	632.465	Medium	2.00231
AAEL005190	mitochondrial ribosomal protein, L42, putative	RSM	1440.34	2975.9	Medium	-0.352489
AAEL004072	conserved hypothetical protein	UKN	1438.29	3870.03	Medium	-0.686133
AAEL004691	ring finger	DIV	1438.23	4097.59	Medium	-0.687291
AAEL006446	trehalose-6-phosphate synthase	DIV	1437.74	3244.43	Medium	-0.522819
AAEL003011	NADH dehydrogenase, putative	RSM	1433.55	3128.68	Medium	-0.587624
AAEL014673	NADH:ubiquinone dehydrogenase, putative	RSM	1431.55	4274.88	Medium	-0.956036
AAEL013494	conserved hypothetical protein	UKN	1429.63	1443.45	Medium	0.817739
AAEL001742	conserved hypothetical protein	UKN	1423.67	3473.95	Medium	0.302243
AAEL000264	phopholipase d	MET	1422.03	2226.54	Medium	-0.73229
AAEL000452	histone acetyltransferase gcn5	DIV	1421.62	1900.68	Medium	-0.207378
AAEL001194	fatty acid synthase	MET	1419.52	1693.13	Medium	0.549625
AAEL005136	tetraspanin-7, putative	DIV	1416.12	1688.62	Medium	0.307053
AAEL006153	conserved hypothetical protein	UKN	1412.39	4409.93	Medium	-0.958323
AAEL012341	lysosomal acid lipase, putative	MET	1412.3	3178.14	Medium	-0.734396
AAEL002592	hypothetical protein	IMM	1406.04	324.689	Medium	3.06193
AAEL001885	conserved hypothetical protein	UKN	1405.68	4189.01	Medium	-0.949542
AAEL001794	macroglobulin/complement	IMM	1404.19	1018.62	Medium	1.25358
AAEL016117	tRNA-Tyr	RTT	1397.5	1603.84	Medium	0.596089
AAEL001401	conserved hypothetical protein	DIV	1396.77	3393.31	Medium	-0.595786
AAEL000458	conserved hypothetical protein	UKN	1394.26	3743.5	Medium	-0.735403
AAEL010032	translocon-associated protein, beta subunit precursor (trap-beta) (signal sequence receptor beta subunit)	TRP	1389.88	1414.87	Medium	0.847927
AAEL005766	fructose-bisphosphate aldolase	DIV	1387.79	7475.44	Medium	-2.14784
AAEL016150	tRNA-Tyr	RTT	1387.68	1687.68	Medium	0.509194
AAEL009275	protein phosphatase-1	DIV	1385.18	2674.25	Medium	-0.213784
AAEL010585	spermatogenesis associated factor	DIV	1383.61	1195.85	Medium	1.07257
AAEL002897	conserved hypothetical protein	UKN	1383.03	3584.75	Medium	-0.698581
AAEL008059	conserved hypothetical protein	UKN	1382.26	3443.64	Medium	-0.640274
AAEL014987	adult cuticle protein, putative	CS	1379.57	1636.68	Medium	0.527341
AAEL012950	NADH-ubiquinone oxidoreductase 42 kda subunit	RSM	1378.67	2596.86	Medium	-0.404702
AAEL003031	conserved hypothetical protein	UKN	1376.66	3706.31	Medium	-0.771352
AAEL003619	sodium/shloride dependent amino acid transporter	TRP	1375.04	284.56	Medium	3.24837
AAEL008871	succinate dehydrogenase	TRP	1372.53	2853.39	Medium	-0.322241
AAEL017030	Conserved hypothetical protein (RNA recognition motif)	DIV	1370.34	1107.79	Medium	1.12772
AAEL007160	ubiquilin 1,2	DIV	1368.91	1652.49	Medium	0.481734
AAEL012994	glucose-6-phosphate isomerase	MET	1365.05	1645.82	Medium	0.724778
AAEL010139	serine protease, putative	IMM	1364.04	390.352	Medium	2.81655
AAEL012135	galectin	IMM	1362.23	390.023	Medium	2.41793
AAEL011051	porcupine	DIV	1360.86	630.612	Medium	1.93093
AAEL013226	conserved hypothetical protein	DIV	1360.61	546.692	Medium	2.2445
AAEL013486	hypothetical protein	UKN	1359.76	2609.59	Medium	-0.223608
AAEL012656	U2 small nuclear ribonucleoprotein a	RTT	1359.2	1865.55	Medium	0.117566
AAEL013527	conserved hypothetical protein	DIV	1356.36	1927.17	Medium	0.274383
AAEL006968	protein binding, ATP binding, cellular protein metabolic process	MET	1356.17	2151.94	Medium	0.604913
AAEL006129	conserved hypothetical protein	UKN	1355.86	3606.18	Medium	-0.67595
AAEL013988	conserved hypothetical protein	UKN	1351	3873.13	Medium	-0.799613
AAEL007477	ubiquitin-conjugating enzyme E2 i	DIV	1345.9	3804.65	Medium	-0.722199
AAEL006568	serine protease	IMM	1343.46	1861.11	Medium	0.590159
AAEL009691	carboxylase:pyruvate/acetyl-coa/propionyl-coa	MET	1338.98	1369.88	Medium	0.726944
AAEL010783	sodium/potassium-dependent atpase beta-2 subunit	TRP	1338.04	567.107	Medium	1.90084
AAEL007316	conserved hypothetical protein	DIV	1336.52	746.689	Medium	3.25444
AAEL012616	nadp transhydrogenase	RSM	1332.52	1056.61	Medium	1.17354
AAEL001289	permease, putative	TRP	1331.1	1912.42	Medium	0.303898
AAEL002955	conserved hypothetical protein	DIV	1328.01	641.752	Medium	1.20201
AAEL007220	conserved hypothetical protein	DIV	1322.34	1498.23	Medium	0.392281
AAEL009872	alanine aminotransferase	DIV	1320.98	2554.46	Medium	-0.432608
AAEL001247	conserved hypothetical protein	DIV	1319.37	1375.27	Medium	0.839216
AAEL008291	conserved hypothetical protein	DIV	1318.74	1536.74	Medium	0.533884
AAEL011255	GTP-binding protein-invertebrate	DIV	1318.67	3723.91	Medium	-0.920629
AAEL007740	hypothetical protein	UKN	1317.35	1614.72	Medium	0.332514
AAEL000740	conserved hypothetical protein	UKN	1315.87	3731.06	Medium	-0.82905
AAEL004497	conserved hypothetical protein	UKN	1314.66	1241.12	Medium	0.924357
AAEL002774	slender lobes, putative	DIV	1313.74	527.033	Medium	1.92199
AAEL007135	peroxiredoxin 5, prdx5	RSM	1311.24	2871.2	Medium	-0.375288
AAEL010037	phosphoglucomutase	MET	1308.29	1468.55	Medium	0.657137
AAEL008490	NADH dehydrogenase, putative	RSM	1307.57	2408.75	Medium	-0.226027
AAEL004546	coatomer beta subunit	DIV	1307.48	982.928	Medium	1.30158
AAEL007891	xtp3-transactivated protein b	MET	1305.94	437.309	Medium	2.66195
AAEL002813	coupling factor, putative	RSM	1303.41	4295.84	Medium	-0.997085
AAEL000679	NEDD8, putative	DIV	1300.83	4041.47	Medium	-0.99988
AAEL008300	conserved hypothetical protein	PROT	1299.5	245.472	Medium	3.74289
AAEL015064	conserved hypothetical protein	DIV	1299.3	7652.91	Medium	-2.00793
AAEL016237	tRNA-Tyr	RTT	1298.45	1744.44	Medium	0.361042
AAEL012819	vacuolar ATP synthase subunit g	TRP	1297.68	5451.89	Medium	-0.196154
AAEL011989	signal peptide peptidase	DIV	1295.1	309.616	Medium	3.21196
AAEL003843	hypothetical protein	IMM	1293.7	371.752	Medium	2.7668
AAEL007392	mitochondrial import receptor subunit tom20	RSM	1292.45	3492.33	Medium	-0.739138
AAEL000744	troponin C	DIV	1288.87	7450.4	Medium	-1.96258
AAEL001795	orfY, putative	DIV	1287.27	2431.78	Medium	-0.173602
AAEL005860	conserved hypothetical protein	UKN	1286.74	3047.94	Medium	-0.455235
AAEL016238	tRNA-Tyr	RTT	1286.62	1734.02	Medium	0.359199
AAEL003204	conserved hypothetical protein	RSM	1284.74	7811.67	Medium	-2.0586
AAEL002898	conserved hypothetical protein	RTT	1284.61	2504.09	Medium	-0.266815
AAEL017740	Small nucleolar RNA U3	RTT	1283.74	9181.27	Medium	-3.12637
AAEL004887	hypothetical protein	UKN	1283.52	3352.34	Medium	-0.655434
AAEL008802	conserved hypothetical protein	UKN	1283.14	1403.72	Medium	0.210944
AAEL005474	hypothetical protein	UKN	1282.59	2809.99	Medium	-0.583633
AAEL007940	sensory perception of taste, integral to membrane	DIV	1281.31	1855.8	Medium	0.219011
AAEL008781	serine-type enodpeptidase, putative	DIG	1279.86	101863	Medium	-6.2902
AAEL006577	aspartyl-tRNA synthetase	DIV	1279.28	1807.7	Medium	0.719713
AAEL002593	serine protease	IMM	1277.95	2116.85	Medium	0.0250329
AAEL017315	Conserved hypothetical protein (HSP70 domain)	DIV	1277.28	1349.87	Medium	0.69634
AAEL001802	macroglobulin/complement	IMM	1275.49	1112.49	Medium	1.04841
AAEL011967	DNA photolyase	RSM	1274.87	950.656	Medium	1.52463
AAEL012666	phosphatidylethanolamine-binding protein	DIV	1273.99	1776.81	Medium	0.337887
AAEL007681	NADH-ubiquinone oxidoreductase flavoprotein 1 (ndufv1)	RSM	1271.75	3913.29	Medium	-0.934706
AAEL009861	conserved hypothetical protein	UKN	1270.62	2024.89	Medium	0.221192
AAEL005673	serine protease inhibitor, serpin	IMM	1269.13	2161.3	Medium	0.193328
AAEL008956	conserved hypothetical protein	DIV	1265.97	1572.86	Medium	-0.19425
AAEL014710	alpha-amylase	DIG	1265.85	1864.51	Medium	0.458319
AAEL009959	pre-mrna splicing factor prp8	MET	1261.32	1663.14	Medium	0.379037
AAEL001852	conserved hypothetical protein	DIV	1259.33	7600.43	Medium	-2.05893
AAEL017609	U1 spliceosomal RNA	RTT	1257.97	32671.8	Medium	-4.38509
AAEL008248	conserved hypothetical protein	UKN	1256.98	3632.84	Medium	-0.862283
AAEL011742	eukaryotic peptide chain release factor subunit	TRP	1255.75	2922.92	Medium	-0.587748
AAEL009492	conserved hypothetical protein	DIV	1252.7	400.852	Medium	2.62148
AAEL000641	protein disulfide isomerase	DIV	1252.49	306.345	Medium	2.02959
AAEL001164	NADH:ubiquinone dehydrogenase, putative	RSM	1251.1	2761.62	Medium	-0.50587
AAEL003963	calpain, putative	PROT	1249.66	239.487	Medium	3.50815
AAEL006952	conserved hypothetical protein	UKN	1248.16	2615.84	Medium	-0.573054
AAEL007962	glutathione-s-transferase theta, gst	RSM	1247.79	2519.6	Medium	-0.304578
AAEL007566	dynactin subunit P25	CS	1243.35	2102.55	Medium	-0.158911
AAEL014556	allantoin biosynthetic process	MET	1241.74	2813.38	Medium	-0.470769
AAEL008131	cytidylate kinase	MET	1240.84	1354.38	Medium	0.62299
AAEL002161	conserved hypothetical protein	DIV	1239.05	941.469	Medium	1.25512
AAEL017258	possible mucin (binding to pathogens as part of the immune system,	CS	1234.6	598.944	Medium	2.17395
AAEL004509	conserved hypothetical protein	RSM	1233.66	89.5933	Medium	5.1251
AAEL008274	conserved hypothetical protein	UKN	1230.39	2498.87	Medium	-0.436031
AAEL007439	myosin light chain 1, putative	CS	1228.81	1213.04	Medium	0.878588
AAEL009345	prohibitin	MET	1226.64	2574.76	Medium	-0.642149
AAEL001471	hypothetical protein	DIV	1224.81	1468.9	Medium	0.548777
AAEL002595	serine protease	IMM	1221.54	1476	Medium	0.540206
AAEL004900	geranylgeranyl pyrophosphate synthase	DIV	1221.5	472.4	Medium	2.28567
AAEL009487	hypothetical protein	UKN	1220.68	4386.38	Medium	-1.17336
AAEL003723	lysozyme P, putative	IMM	1218.1	1154.12	Medium	0.88195
AAEL004076	ubiquitin-activating enzyme E1	DIV	1217.43	726.445	Medium	1.62961
AAEL017931	U1 spliceosomal RNA	RTT	1215.5	27375.3	Medium	-4.17407
AAEL017659	Small nucleolar RNA U3	RTT	1212.38	8370.08	Medium	-2.38896
AAEL010359	ATP-dependent transporter	TRP	1210.3	3134.46	Medium	-0.571812
AAEL003720	leucinech transmembrane protein	IMM	1209.83	607.808	Medium	2.00142
AAEL007173	conserved hypothetical protein	UKN	1209.68	993.605	Medium	1.16301
AAEL013353	profilin	IMM	1207.61	2058.88	Medium	0.0416076
AAEL006751	hypothetical protein	UKN	1207.16	3757.63	Medium	-0.810413
AAEL017703	Small subunit ribosomal RNA, 5' domain	RTT	1202.89	1389.83	Medium	0.396952
AAEL000373	conserved hypothetical protein	DIV	1201.89	1451.64	Medium	0.356322
AAEL010159	importin beta-3	TRP	1200.42	1906.35	Medium	0.316435
AAEL009231	Lipid storage droplet-1, putative	DIV	1198.85	4814.67	Medium	-1.36775
AAEL013225	NADH-cytochrome B5 reductase	RSM	1198.27	1704.98	Medium	0.306296
AAEL010602	starch branching enzyme ii	MET	1197.22	3284.05	Medium	-0.808228
AAEL007444	conserved hypothetical protein	DIV	1196.03	3604.51	Medium	-0.886238
AAEL002900	conserved hypothetical protein	UKN	1190.64	1661.33	Medium	0.240942
AAEL007883	fk506-binding protein	MET	1189.09	2292.82	Medium	-0.296578
AAEL003394	conserved hypothetical protein	UKN	1184.57	347.76	Medium	1.61897
AAEL013885	conserved hypothetical protein	UKN	1184.02	20135.8	Medium	-3.61597
AAEL010538	conserved hypothetical protein	DIV	1183.02	487.083	Medium	2.1952
AAEL008921	myosin regulatory light chain 2 smooth muscle	CS	1182.67	1302.18	Medium	0.577773
AAEL017477	hypothetical protein	UKN	1181.77	1875.14	Medium	0.252704
AAEL010330	succinate dehydrogenase	TRP	1180.97	4659.18	Medium	-1.30037
AAEL009074	inhibitor of apoptosis 1, diap1	IMM	1177.98	1039.2	Medium	0.987962
AAEL005626	exostosin-2	DIV	1177.22	803.641	Medium	1.45372
AAEL000598	antibacterial peptide, putative	IMM	1168.36	743.601	Medium	1.53735
AAEL007010	cytochrome P450	RSM	1165.83	6022.37	Medium	-1.75633
AAEL014492	conserved hypothetical protein	UKN	1165.51	2620.22	Medium	-0.72992
AAEL000027	conserved hypothetical protein	UKN	1165.25	1510.97	Medium	0.547836
AAEL000986	NADH-ubiquinone oxidoreductase ashi subunit	RSM	1161.15	1833.81	Medium	0.244158
AAEL007191	amino acid transporter	TRP	1157.7	148.138	Medium	4.12672
AAEL006143	conserved hypothetical protein	DIV	1156.31	396	Medium	2.36626
AAEL002431	conserved hypothetical protein	UKN	1153.35	3410.24	Medium	-0.846298
AAEL004140	hypothetical protein	UKN	1150.68	1329.69	Medium	0.474793
AAEL013744	NADH:ubiquinone dehydrogenase, putative	RSM	1147.47	2115.69	Medium	-0.0896819
AAEL011686	starch branching enzyme ii	MET	1145.6	2961.66	Medium	-0.678178
AAEL017826	U1 spliceosomal RNA	RTT	1143.79	31930.1	Medium	-4.49778
AAEL007023	estradiol 17 beta-dehydrogenase	DIV	1142.73	1258	Medium	0.610463
AAEL014730	neurobeachin	TRP	1139.11	1390.19	Medium	0.378848
AAEL006098	conserved hypothetical protein	UKN	1138.48	578.648	Medium	1.84721
AAEL016155	tRNA-Tyr	RTT	1137.66	1553.79	Medium	0.356963
AAEL005615	conserved hypothetical protein	UKN	1137.59	1402.12	Medium	0.339736
AAEL009634	steroid dehydrogenase	MET	1137.43	517.449	Medium	1.70573
AAEL001271	conserved hypothetical protein	UKN	1136.23	1697.15	Medium	0.600847
AAEL010476	sil1	DIV	1135.05	364.211	Medium	2.60999
AAEL017850	Small nucleolar RNA U3	RTT	1133.92	9761.01	Medium	-3.27842
AAEL008786	caax prenyl protease ste24	PROT	1131.81	856.846	Medium	1.28717
AAEL008454	conserved hypothetical protein	DIV	1131.8	1231	Medium	0.546691
AAEL005760	hypothetical protein	DIV	1130.56	1387.59	Medium	0.655038
AAEL016151	tRNA-Tyr	RTT	1129.62	1555.74	Medium	0.361422
AAEL015090	heat shock protein	RSM	1124.23	1401.16	Medium	0.490018
AAEL010867	serine protease	IMM	1122.31	1130.34	Medium	0.792873
AAEL005897	conserved hypothetical protein	UKN	1120.58	2432.65	Medium	-0.463555
AAEL013675	eukaryotic translation initiation factor	RTT	1119.78	1864.91	Medium	0.160882
AAEL002705	nucleolar protein c7b	DIV	1114.11	1072.25	Medium	0.902564
AAEL002906	26S proteasome regulatory subunit rpn2	DIV	1114.07	1408.35	Medium	0.438719
AAEL005172	hypothetical protein	UKN	1111.59	1600.59	Medium	0.286883
AAEL007397	ecdysone-induced protein 75b	DIV	1111.48	441.008	Medium	2.09026
AAEL011881	conserved hypothetical protein	DIV	1111.04	1092.75	Medium	0.87085
AAEL003993	cyclohex-1-ene-1-carboxyl-CoA hydratase, putative	MET	1110.84	2077.54	Medium	-0.234643
AAEL001357	hypothetical protein	DIV	1110.14	1376.92	Medium	0.348811
AAEL001484	chromosome region maintenance protein 1/exportin	DIV	1109.81	2733.78	Medium	-0.507282
AAEL006946	chaperonin	DIV	1108.97	4362.97	Medium	-1.37531
AAEL005656	myosin heavy chain, nonmuscle or smooth muscle	CS	1107.34	10515.7	Medium	-2.86615
AAEL005639	conserved hypothetical protein	DIV	1106.4	840.394	Medium	1.35826
AAEL001218	alanyl-tRNA synthetase	RTT	1104.92	1856.36	Medium	0.175251
AAEL002508	26S protease regulatory subunit 6a	DIV	1103.76	1325.63	Medium	0.91925
AAEL002542	triosephosphate isomerase	MET	1099.48	2435.13	Medium	-0.391283
AAEL009387	hexokinase	MET	1098.53	2046.34	Medium	-0.060702
AAEL002993	39S ribosomal protein L43	RTT	1098.18	2127.56	Medium	-0.220522
AAEL000167	hypothetical protein	UKN	1097.37	1139.57	Medium	0.645103
AAEL006721	2-oxoglutarate dehydrogenase	RSM	1088.75	1877.33	Medium	-0.393195
AAEL012069	glutathione peroxidase	RSM	1085.3	1493.71	Medium	0.357538
AAEL006304	hypothetical protein	DIV	1081.79	522.071	Medium	1.97034
AAEL006586	serine protease	IMM	1081.46	1354.48	Medium	0.508185
AAEL009651	nascent polypeptide associated complex alpha subunit (nac alpha)	DIV	1081.15	4027.91	Medium	-1.07671
AAEL015091	hypothetical protein	DIV	1080.51	1363.38	Medium	0.469857
AAEL011001	receptor activity, ionotropic glutamate receptor activity, ion channel activity, extracellular-glutamate-gated ion channel, transport, integral to membrane	TRP	1079.01	1452.49	Medium	0.212303
AAEL002163	conserved hypothetical protein	DIV	1078.99	648.006	Medium	1.63808
AAEL012313	charged multivesicular body protein 5	DIV	1076.99	1073.48	Medium	0.759216
AAEL013127	conserved hypothetical protein	DIV	1072.17	101.517	Medium	2.76437
AAEL005307	aminoacyl-tRNA synthetase auxiliary protein, 43kD, putative	RTT	1071.66	1507.61	Medium	0.598307
AAEL006560	cop-coated vesicle membrane protein P24	DIV	1071.09	340.064	Medium	2.64866
AAEL017212	hypothetical protein	UKN	1068.36	1035.02	Medium	0.795009
AAEL009073	lupus la ribonucleoprotein	DIV	1067.87	1299.66	Medium	0.725269
AAEL001402	conserved hypothetical protein	DIV	1067.45	4556.16	Medium	-1.39475
AAEL013007	cytochrome c oxidase, subunit VB, putative	RSM	1066.78	4158	Medium	-1.26792
AAEL005165	chaperone protein dnaj	DIV	1065.62	2391.64	Medium	-0.274192
AAEL007707	malate dehydrogenase	MET	1063.37	2056.6	Medium	-0.0605823
AAEL015524	3-hydroxyacyl-coa dehyrogenase	MET	1062.5	1449.37	Medium	0.935684
AAEL017247	Hypothetical protein	UKN	1057.06	2303.58	Medium	-0.499906
AAEL000271	gamma-glutamyl hydrolase, putative	MET	1057.01	1557.38	Medium	0.461069
AAEL012875	snare protein sec22	TRP	1055.27	551.935	Medium	1.89096
AAEL013979	conserved hypothetical protein	DIV	1054.17	545.334	Medium	1.82418
AAEL000451	beta1,4 mannosyltransferase	DIV	1051.9	825.744	Medium	0.957227
AAEL003352	ribosomal protein l7ae	RTT	1051.67	5990.21	Medium	-1.90777
AAEL003818	histone h2a	RTT	1049.39	17889.7	Medium	-3.68644
AAEL012026	translation initiation factor 5C, putative	RTT	1047.95	1068.53	Medium	0.825646
AAEL001314	conserved hypothetical protein	UKN	1047.06	1343.18	Medium	0.504583
AAEL012746	chaperonin	PROT	1046.6	2969.63	Medium	-0.509373
AAEL001094	conserved hypothetical protein	DIV	1046.13	1161.3	Medium	0.71643
AAEL012317	conserved hypothetical protein	UKN	1046.12	2281.04	Medium	-0.337269
AAEL001998	conserved hypothetical protein	UKN	1045.13	3723.46	Medium	-0.936436
AAEL000619	conserved hypothetical protein	UKN	1041.3	2925.63	Medium	-0.772139
AAEL011293	vitamin-K-epoxide reductase (warfarin-sensitive), putative	DIV	1041.08	993.986	Medium	0.934154
AAEL008517	elongation factor tu (ef-tu)	RTT	1040.01	2098.04	Medium	-0.279701
AAEL010314	f-box/lrr protein, putative	DIV	1039.57	355.385	Medium	1.48128
AAEL005414	conserved hypothetical protein	UKN	1037.2	1928.07	Medium	-0.178446
AAEL003521	hypothetical protein	DIV	1035.54	1243.32	Medium	0.570194
AAEL005651	ethanolamine-phosphate cytidylyltransferase	DIV	1034.91	2297.68	Medium	-0.370823
AAEL006389	cathepsin l	IMM	1033.55	8886.6	Medium	-2.54283
AAEL015146	ATP-binding cassette sub-family A member 3, putative	TRP	1033.01	714.176	Medium	1.44473
AAEL001325	conserved hypothetical protein	UKN	1032.49	1058.64	Medium	0.786837
AAEL001352	scaffold attachment factor b	DIV	1031.79	3011.62	Medium	-0.811094
AAEL016157	tRNA-Tyr	RTT	1030.59	1099.65	Medium	0.780252
AAEL009888	bumetanide-sensitive Na-K-Cl cotransport protein, putative	TRP	1028.17	219.116	Medium	3.21191
AAEL007546	actinlated protein 2/3 complex subunit 1A	CS	1027.67	1355.63	Medium	0.518233
AAEL002386	conserved hypothetical protein	UKN	1026.89	1072.27	Medium	0.778172
AAEL017320	NADP+-dependent farnesol dehydrogenase, putative	MET	1026.09	2238.79	Medium	-0.540719
AAEL013359	DEAD box ATP-dependent RNA helicase	RTT	1023.97	1980.58	Medium	-0.0788375
AAEL012094	casein kinase ii, alpha chain (cmgc group iv)	DIV	1021.77	3279.24	Medium	-0.96676
AAEL004523	preprotein translocase secy subunit (sec61)	TRP	1021.31	436.599	Medium	1.88782
AAEL014591	filamin, putative	CS	1021.22	156.983	Medium	3.80401
AAEL000364	glycine cleavage system h protein	MET	1020.86	5419.86	Medium	-1.76243
AAEL006741	hypothetical protein	UKN	1020.44	2356.7	Medium	-0.546626
AAEL006516	vacuolar ATP synthase subunit h	TRP	1017.57	847.945	Medium	1.14184
AAEL012049	signal recognition particle, 9kD-subunit, putative	RTT	1017.27	1456.43	Medium	0.758399
AAEL010450	mitochondrial import inner membrane translocase subunit tim10	RSM	1014	3645.54	Medium	-1.14396
AAEL009997	hypothetical protein	DIV	1012.42	4212.08	Medium	-1.33394
AAEL004338	pyruvate dehydrogenase	DIV	1011.1	1507.07	Medium	0.336357
AAEL007300	syntaxin binding protein-1,2,3	DIV	1010.42	883.23	Medium	1.04281
AAEL011088	conserved hypothetical protein	DIV	1010.29	565.635	Medium	1.73242
AAEL010300	conserved hypothetical protein	UKN	1009.69	2384.6	Medium	-0.482882
AAEL000493	heparan sulfate 6-o-sulfotransferase	DIV	1008.12	1397.27	Medium	0.171654
AAEL004733	jun activation domain binding protein	DIV	1006.88	1580.21	Medium	0.283883
AAEL001102	adenosine kinase	DIV	1005.73	2380.84	Medium	-0.452516
AAEL010059	abc transporter, putative	TRP	1004.77	1906.73	Medium	-0.266008
AAEL002703	pyridoxamine 5'-phosphate oxidase	MET	1002.34	1649.33	Medium	-0.135086
AAEL001565	peptidyl-glycine alpha-amidating monooxygenase	MET	1001.68	301.923	Medium	2.66703
AAEL000304	conserved hypothetical protein	UKN	1000.33	1305.73	Medium	0.440717
AAEL017132	C-Type Lysozyme (Lys-C).	IMM	998.696	1278.34	Low	0.619609
AAEL012552	NADH-ubiquinone oxidoreductase	RSM	998.095	3248.01	Low	-0.783653
AAEL007306	alpha-actinin	CS	997.448	3344.97	Low	-0.857102
AAEL012904	rab gdp-dissociation inhibitor	DIV	996.856	920.641	Low	1.07368
AAEL008016	short-chain dehydrogenase	RSM	995.939	139.002	Low	4.03011
AAEL013407	catalase	IMM	995.747	1228.25	Low	0.57494
AAEL006323	hypothetical protein	PROT	994.733	940.552	Low	1.01816
AAEL002334	eukaryotic translation initiation factor 3 subunit	RTT	994.661	2059.85	Low	-0.473541
AAEL008292	diuretic hormone receptor, putative	DIV	991.086	376.104	Low	1.82167
AAEL013989	protein translocation complex beta subunit, putative	TRP	990.907	763.94	Low	1.29954
AAEL003349	nadph cytochrome P450	RSM	989.959	1471.49	Low	0.56187
AAEL015639	transferrin	IMM	989.94	490.399	Low	1.92484
AAEL002269	purine nucleoside phosphorylase	DIV	986.414	2175.57	Low	-0.510043
AAEL007049	proteasome subunit beta type	PROT	986.23	1597.65	Low	0.241174
AAEL012980	conserved hypothetical protein	DIV	984.033	2509.93	Low	-0.633296
AAEL004493	ribosome biogenesis protein tsr1 (20S rrna accumulation protein 1)	RTT	983.05	2494.81	Low	-0.704543
AAEL012534	hypothetical protein	UKN	979.033	1072	Low	0.794679
AAEL017691	U1 spliceosomal RNA	RTT	978.713	22939.6	Low	-4.18723
AAEL011985	conserved hypothetical protein	CS	978.508	3086.64	Low	-0.917452
AAEL009895	neprilysin	PROT	977.912	918.206	Low	0.97718
AAEL014393	lactoylglutathione lyase	MET	977.845	1478.72	Low	0.424889
AAEL005475	conserved hypothetical protein	PROT	977.021	1387.78	Low	-0.25249
AAEL000794	eukaryotic translation initiation factor 3 subunit (eif-3)	RTT	976.585	691.768	Low	1.45109
AAEL017685	Nuclear RNase P	RTT	976.045	1756.61	Low	-0.0429375
AAEL000444	UDP-glucose glycoprotein:glucosyltransferase	DIV	973.613	647.919	Low	1.63367
AAEL000749	conserved hypothetical protein	IMM	969.794	73.7364	Low	5.4099
AAEL017383	Hypothetical protein	UKN	969.551	610.368	Low	1.50169
AAEL017253	Calcium ion binding	DIV	968.295	1001.37	Low	0.555054
AAEL011183	conserved hypothetical protein	DIV	966.263	62.2124	Low	4.00739
AAEL006611	conserved hypothetical protein	UKN	965.591	888.846	Low	0.9776
AAEL011272	nmda receptor glutamate-binding chain	DIV	961.437	873.561	Low	1.02781
AAEL012122	26S proteasome regulatory subunit S3	DIV	960.983	995.666	Low	0.9565
AAEL008473	cysteinech venom protein, putative	DIV	959.745	3562.2	Low	-1.27789
AAEL003010	hypothetical protein	DIV	956.489	1028.74	Low	0.63904
AAEL012279	eukaryotic translation initiation factor 3 subunit 1 (eIF-3 alpha)	RTT	956.052	1217.22	Low	0.608505
AAEL002510	serine hydroxymethyltransferase	DIV	955.809	3246.03	Low	-0.97355
AAEL003851	histone h2a	RTT	955.394	17812.3	Low	-3.82772
AAEL005032	conserved hypothetical protein	RTT	954.312	658.785	Low	1.31767
AAEL007184	vacuolar ATP synthase subunit g	TRP	953.479	1001.93	Low	0.784302
AAEL012713	proacrosin, putative	MET	952.51	1369.11	Low	0.36762
AAEL010608	succinate dehydrogenase	TRP	952.488	1386.7	Low	0.528718
AAEL003835	initiation factor 5a	RTT	951.994	3326.37	Low	-1.00916
AAEL003626	sodium/shloride dependent amino acid transporter	TRP	950.932	497.948	Low	1.98092
AAEL009422	conserved hypothetical protein	DIV	949.402	1965.63	Low	-1.11793
AAEL003862	histone h2a	RTT	949.083	15625.6	Low	-3.59491
AAEL008176	conserved hypothetical protein	PROT	948.131	6656.67	Low	-1.9513
AAEL009898	proteasome subunit alpha type	DIV	946.11	1735.54	Low	-0.218924
AAEL011639	WAP four-disulfide core domain protein 2 precursor, putative	DIV	945.589	1157.4	Low	0.643316
AAEL007881	conserved hypothetical protein	DIV	944.387	1499.38	Low	0.206163
AAEL017467	response to oxidative stress, zinc-ion binding, viral reproduction, heme binding, oxidation reduction, nucleic acid binding, peroxidase activity.	IMM	944.325	126.492	Low	2.43866
AAEL010764	aldehyde dehydrogenase	MET	944.244	782.103	Low	1.13203
AAEL004738	methionine aminopeptidase	MET	944.111	2606.22	Low	-0.675011
AAEL008594	conserved hypothetical protein	DIV	943.306	1356.45	Low	0.276836
AAEL012200	protein kinase C inhibitor, putative	DIV	940.771	850.895	Low	0.997015
AAEL008624	abc transporter	TRP	939.483	827.293	Low	1.08892
AAEL010244	abrupt protein	DIV	939.173	1550.97	Low	0.295605
AAEL003697	serine protease inhibitor, serpin	IMM	936.456	1662.23	Low	0.144097
AAEL009194	conserved hypothetical protein	UKN	935.96	94.3376	Low	4.34201
AAEL009687	hypothetical protein	UKN	934.604	1061.88	Low	0.617462
AAEL000899	glycosyltransferase	DIV	933.333	1272.57	Low	0.477428
AAEL013338	lethal(2)essential for life protein, l2efl	DIV	931.43	35948.5	Low	-5.03165
AAEL000105	beta-alanine synthase, putative	DIV	931.328	1138.93	Low	0.554003
AAEL016149	tRNA-Tyr	RTT	931.126	1220.26	Low	0.436672
AAEL008489	calcyphosine/tpp	DIV	930.502	438.587	Low	2.04285
AAEL002978	leucyl aminopeptidase, putative	PROT	929.239	2732.66	Low	-0.796421
AAEL000568	26S proteasome non-atpase regulatory subunit	DIV	928.061	1997.96	Low	-0.302996
AAEL008144	AMP dependent ligase	MET	927.227	1762.8	Low	-0.199617
AAEL012764	conserved hypothetical protein	DIV	926.108	1697.64	Low	0.0443172
AAEL011388	conserved hypothetical protein	UKN	925.38	1279.06	Low	0.277012
AAEL015236	signal recognition particle, 9kD-subunit, putative	RTT	925.125	1248.09	Low	0.430392
AAEL001159	ribonuclease t2	RTT	922.831	970.056	Low	0.969786
AAEL010345	conserved hypothetical protein	DIV	921.12	923.216	Low	0.961809
AAEL004985	house keepingprotein, putative	DIV	919.263	2091.88	Low	-0.380522
AAEL004661	beta-hexosaminidase	DIV	917.794	1190.17	Low	0.457967
AAEL003243	serine protease	IMM	917.318	2102.79	Low	-0.483139
AAEL010368	conserved hypothetical protein	DIV	917.058	710.536	Low	-0.683814
AAEL007229	conserved hypothetical protein	DIV	916.09	364.544	Low	2.0442
AAEL010145	sodium/potassium-dependent atpase beta-2 subunit	TRP	914.404	1123.33	Low	0.548484
AAEL015438	mannose-6-phosphate isomerase	MET	914.238	825.54	Low	0.918238
AAEL005500	conserved hypothetical protein	UKN	913.784	1482.49	Low	0.161881
AAEL013775	conserved hypothetical protein	UKN	912.878	9592.61	Low	-3.63661
AAEL012238	glutaredoxin, putative	DIV	912.547	1404.4	Low	0.459946
AAEL011136	arsenical pump-driving atpase	TRP	912.411	913.082	Low	0.851291
AAEL004868	hemomucin	IMM	910.946	686.243	Low	1.26035
AAEL002722	protein kinase C inhibitor, putative	DIV	910.529	2179.93	Low	-0.43064
AAEL014390	galactose-specific C-type lectin, putative	IMM	908.246	727.404	Low	0.864704
AAEL004814	potassium-dependent sodium-calcium exchanger, putative	TRP	907.802	612.887	Low	1.48202
AAEL001835	sodium/solute symporter	TRP	905.821	727	Low	0.379285
AAEL010900	importin alpha	TRP	905.219	333.274	Low	2.58037
AAEL012614	nadp-specific isocitrate dehydrogenase	MET	904.912	1116.57	Low	0.55261
AAEL005408	annexin x	CS	904.459	1120.34	Low	0.582333
AAEL014526	sideroflexin 1,2,3	DIV	901.127	1881.37	Low	-0.0236234
AAEL013987	conserved hypothetical protein	UKN	897.787	952.951	Low	0.821654
AAEL012353	antifreeze protein, putative	IMM	897.653	634.193	Low	1.39377
AAEL012731	adenylate kinase 1, putative	DIV	896.242	1577.15	Low	0.13331
AAEL000834	dimethylaniline monooxygenase	DIV	895.968	487.431	Low	1.78924
AAEL015616	conserved hypothetical protein	UKN	895.241	556.323	Low	1.64481
AAEL009854	conserved hypothetical protein	UKN	894.857	1174.77	Low	0.415917
AAEL000745	hypothetical protein	UKN	894.737	924.207	Low	0.994478
AAEL008309	V-1 protein, putative	DIV	894.4	1323.4	Low	0.264278
AAEL009640	cytoplasm, membrane	DIV	894.02	986.651	Low	0.612555
AAEL008887	cytochrome c oxidase,-subunit VIb, putative	RSM	893.314	3083.91	Low	-1.08298
AAEL005312	conserved hypothetical protein	DIV	892.768	4484.19	Low	-1.77769
AAEL013078	glycosyltransferase	DIV	891.089	603.088	Low	1.54737
AAEL011050	conserved hypothetical protein	DIV	891.005	1160.35	Low	0.459755
AAEL010750	hypothetical protein	DIV	889.935	746.482	Low	1.26082
AAEL002381	conserved hypothetical protein	DIV	888.333	7995.62	Low	-2.52888
AAEL002701	mannosyltransferase	DIV	888.231	451.602	Low	1.88741
AAEL005354	dynein light chain, putative	CS	888.031	1073.63	Low	0.480328
AAEL004963	conserved hypothetical protein	UKN	886.954	2188.78	Low	-0.556183
AAEL002610	serine protease	IMM	885.578	553.149	Low	1.58614
AAEL001114	amino acid transporter	TRP	884.022	376.057	Low	2.20581
AAEL017959	U1 spliceosomal RNA	RTT	883.26	15727.3	Low	-3.71862
AAEL002081	conserved hypothetical protein	DIV	881.201	3130.49	Low	-1.09372
AAEL008146	zinc transporter	TRP	880.166	775.83	Low	1.02575
AAEL003829	dynamin	DIV	880.125	2315.75	Low	-0.627442
AAEL017437	Nucleolar protein Nop56 , protein impliated in ribosomal biogenesis, translation, ribosomal structure and biogenesis	DIV	875.32	1973.66	Low	-0.594127
AAEL000551	hypothetical protein (pacifastin light chain [Culex quinquefasciatus])	DIV	874.359	2305.51	Low	-0.626234
AAEL011599	ADPbosylation factor, putative	DIV	873.134	63.4947	Low	5.35081
AAEL000372	myo inositol monophosphatase	DIV	872.686	692.955	Low	1.19236
AAEL000486	chaperonin	DIV	872.623	2489.58	Low	-0.535562
AAEL004173	26S proteasome non-atpase regulatory subunit	DIV	871.487	2013.8	Low	-0.424153
AAEL001656	sodium-dependent phosphate transporter	TRP	871.032	456.781	Low	1.81767
AAEL004798	conserved hypothetical protein (mucin-like protein)	CS	870.338	32653.6	Low	-4.79502
AAEL000649	conserved hypothetical protein	UKN	870.132	524.816	Low	1.69183
AAEL009320	chaperonin	DIV	869.721	3250.66	Low	-1.13696
AAEL010584	vesicular mannose-binding lectin	TRP	868.381	438.062	Low	1.89736
AAEL003552	DNA-directed RNA polymerase subunit rpb6	RTT	868.362	3869.88	Low	-1.50044
AAEL010198	conserved hypothetical protein	DIV	868.329	284.982	Low	2.75792
AAEL006962	hypothetical protein	UKN	867.575	1946.07	Low	-0.495671
AAEL011608	peptidoglycan recognition protein-1, putative	IMM	866.477	2739.64	Low	-0.892758
AAEL006661	histone acetyltransferase, putative	DIV	864.755	1579.94	Low	-0.141204
AAEL008705	hypothetical protein	UKN	864.666	659.408	Low	1.29569
AAEL001974	conserved hypothetical protein	UKN	862.075	2257.28	Low	-0.599465
AAEL008434	er lumen protein retaining receptor	TRP	861.91	946.424	Low	0.716716
AAEL014889	NADH:ubiquinone dehydrogenase, putative	RSM	858.968	1523.21	Low	-0.245985
AAEL002014	conserved hypothetical protein	DIV	857.646	1183.97	Low	0.344088
AAEL005912	conserved hypothetical protein	UKN	857.624	879.316	Low	0.675446
AAEL014753	mitochondrial solute carrier protein, putative	RSM	855.666	1260.01	Low	0.242956
AAEL010572	late endosomal/lysosomal MP1 interacting protein, putative	DIV	855.533	967.133	Low	0.913677
AAEL006859	Myb-interacting protein, putative	DIV	854.237	1535.1	Low	-0.00578987
AAEL001751	cyclin	DIV	854.055	1975.64	Low	-1.2478
AAEL011421	multiple inositol polyphosphate phosphatase	DIV	853.826	510.741	Low	1.69371
AAEL011254	hypothetical protein	UKN	852.933	790.51	Low	0.433655
AAEL004613	phenylalanyl-tRNA synthetase beta chain	DIV	852.743	1345.96	Low	0.295385
AAEL003206	glutaredoxin, grx	MET	852.706	1557.98	Low	-0.130131
AAEL003820	histone h2a	RTT	851.711	15006.9	Low	-3.68977
AAEL002665	matrix metalloproteinase	PROT	850.975	1111.46	Low	0.483061
AAEL006836	dihydropteridine reductase	DIV	850.812	4403.02	Low	-1.72445
AAEL001274	hypothetical protein	DIV	849.182	3130.44	Low	-1.84114
AAEL002559	conserved hypothetical protein	DIV	849.122	759.581	Low	1.12195
AAEL013284	serine-type enodpeptidase, putative	PROT	849.01	1093.41	Low	0.422475
AAEL011957	elongase, putative	MET	846.248	779.297	Low	1.45783
AAEL010453	mago nashi, putative	DIV	845.266	2624.47	Low	-0.825541
AAEL012509	carboxylesterase-6	RSM	844.075	1160.6	Low	0.372575
AAEL008064	conserved hypothetical protein	UKN	843.518	820.086	Low	0.924138
AAEL002387	conserved hypothetical protein	DIV	842.453	427.702	Low	2.00663
AAEL004433	mitochondrial ribosomal protein, L14, putative	RSM	842.215	2420.32	Low	-0.695828
AAEL013783	protein farnesyltransferase alpha subunit	DIV	841.555	1735.74	Low	-0.337062
AAEL012316	arsenical pump-driving atpase	TRP	841.198	895.67	Low	0.771232
AAEL010340	serine/arginine rich splicing factor	RTT	840.23	1876.3	Low	-0.48034
AAEL010542	hypothetical protein	UKN	838.689	716.726	Low	1.08964
AAEL007293	camp-dependent protein kinase catalytic subunit	DIV	837.556	540.178	Low	1.55015
AAEL011711	nascent polypeptide associated complex alpha subunit (nac alpha)	DIV	836.234	3108.62	Low	-0.823742
AAEL000135	sterol desaturase	MET	834.986	1114.47	Low	-0.306799
AAEL016152	tRNA-Tyr	RTT	834.333	1074.56	Low	0.46325
AAEL003694	hypothetical protein	UKN	833.603	42.25	Low	5.86885
AAEL009414	NADH-ubiquinone oxidoreductase 39 kda subunit	RSM	830.215	2134.99	Low	-0.464034
AAEL006040	coatomer	TRP	829.108	374.202	Low	1.84122
AAEL003497	farnesyl-pyrophosphate synthetase	DIV	827.769	1212.58	Low	0.336427
AAEL012974	glycine cleavage system h protein	MET	826.478	4330.5	Low	-1.84953
AAEL017860	U1 spliceosomal RNA	RTT	826.383	22020.9	Low	-4.33573
AAEL014997	conserved hypothetical protein	UKN	826.144	2456.74	Low	-0.806419
AAEL001013	conserved hypothetical protein	DIV	824.157	792.628	Low	1.00698
AAEL012411	conserved hypothetical protein	UKN	824.003	2469.8	Low	-0.827778
AAEL014311	tetraspanin, putative	TRP	823.755	849.131	Low	0.920303
AAEL004860	acireductone dioxygenase	DIV	822.748	1213.53	Low	0.860616
AAEL004697	synoviolin	DIV	822.533	395.114	Low	1.99998
AAEL006917	MG-160, putative	DIV	821.758	906.092	Low	0.96602
AAEL004699	conserved hypothetical protein	DIV	820.717	2703.2	Low	-0.39422
AAEL007061	cyclophilin	DIV	820.698	1170.91	Low	0.531904
AAEL014501	mediator complex, subunit, putative	RTT	819.12	1743.24	Low	-0.244791
AAEL004430	mitochondrial ribosomal protein, L30, putative	RSM	818.23	1426.53	Low	0.0431023
AAEL002545	hypothetical protein	DIV	815.166	1647.84	Low	-0.227743
AAEL011342	conserved hypothetical protein	DIV	813.004	1081.78	Low	0.4796
AAEL014768	glutamate synthase	DIV	812.828	817.424	Low	0.859833
AAEL000424	leucine aminopeptidase	PROT	812.097	2803.4	Low	-1.01985
AAEL016680	tRNA-Tyr	RTT	810.977	1008.12	Low	0.612504
AAEL000902	sugar transporter	TRP	809.141	1808.98	Low	-0.351876
AAEL009351	thioredoxin, putative	RSM	808.168	2356.51	Low	-0.781389
AAEL003871	proteasome subunit alpha type	DIV	807.48	1011.33	Low	0.500611
AAEL013756	zinc/iron transporter	TRP	806.14	1134.26	Low	0.338307
AAEL009708	thioredoxin M, putative	RSM	804.377	1271.49	Low	0.258994
AAEL003661	translation initiation factor	RTT	803.994	3157.42	Low	-1.11256
AAEL017195	Hypothetical protein	UKN	801.44	2742.05	Low	-0.927017
AAEL008134	abc transporter	TRP	801.371	1879.84	Low	-0.389141
AAEL012327	PET191 polypeptide, putative	DIV	801.219	1531.29	Low	-0.0249458
AAEL014176	cornichon, involved in development of anterior-posterior and dorso-ventral polarirty via EGF-receptor signaling pathway	DIV	800.668	1119.57	Low	-0.0606365
AAEL017267	Hypothetical protein	UKN	800.283	199.993	Low	2.95538
AAEL009664	aldehyde dehydrogenase	MET	799.65	1083.68	Low	0.462397
AAEL011353	conserved hypothetical protein	DIV	795.907	728.164	Low	1.00325
AAEL015432	Trypsin, putative	PROT	795.376	994.547	Low	0.619836
AAEL005524	adenosylhomocysteinase	DIV	794.699	1046.1	Low	0.734441
AAEL007033	pyrroline-5-carboxylate reductase	MET	794.241	1649.42	Low	-0.224508
AAEL007019	phosphate transporter	TRP	793.688	1542.84	Low	-0.239087
AAEL009520	hypothetical protein	DIV	792.76	1054.64	Low	0.688415
AAEL001158	fructose-1,6-bisphosphatase	TRP	792.433	2828.13	Low	-1.1072
AAEL003646	conserved hypothetical protein	RTT	789.247	475.617	Low	1.67924
AAEL001960	cytochrome P450	RSM	788.735	1302.26	Low	-0.880628
AAEL004081	dj-1 protein (park7)	DIV	788.193	2140.62	Low	-0.409626
AAEL008365	conserved hypothetical protein	UKN	787.53	947.776	Low	0.935647
AAEL002841	3-hydroxyacyl-coa dehyrogenase	MET	787.329	2171.41	Low	-0.637834
AAEL015577	conserved hypothetical protein	UKN	785.884	324.061	Low	2.24528
AAEL001479	protoheme ix farnesyltransferase	DIV	785.014	2171.09	Low	-0.724405
AAEL011568	conserved hypothetical protein	DIV	784.37	2022.56	Low	-0.488471
AAEL003430	conserved hypothetical protein	UKN	784.132	1112.11	Low	0.516523
AAEL014989	peptidoglycan recognition protein-1, putative	IMM	783.891	2736.76	Low	-1.05186
AAEL008723	conserved hypothetical protein	DIV	783.389	2050.82	Low	-0.57796
AAEL012272	fk506 binding protein	MET	781.045	1224.24	Low	0.208464
AAEL013895	conserved hypothetical protein	UKN	780.118	974.838	Low	0.512855
AAEL017248	Hypothetical protein	UKN	779.978	730.106	Low	0.943146
AAEL014689	nadph cytochrome P450	RSM	778.971	1161.09	Low	0.298974
AAEL002130	ecdysone inducible protein L2, putative	DIV	778.328	574.478	Low	1.20665
AAEL007043	conserved hypothetical protein	DIV	777.91	1354.73	Low	0.323699
AAEL011190	conserved hypothetical protein	DIV	777.145	1351.86	Low	-0.13022
AAEL015304	conserved hypothetical protein	UKN	776.819	1212.52	Low	0.280416
AAEL003826	histone h2a	RTT	776.742	14289	Low	-3.70037
AAEL011112	alcohol dehydrogenase	MET	776.233	2392.7	Low	-0.783007
AAEL016236	tRNA-Tyr	RTT	775.408	950.696	Low	0.565686
AAEL002259	hypothetical protein	TRP	774.697	1142.39	Low	-0.0191898
AAEL006851	eukaryotic translation initiation factor	RTT	771.519	2054.1	Low	-0.170279
AAEL002417	troponin t, invertebrate	DIV	771.192	12076.3	Low	-3.39837
AAEL000654	n-acetylgalactosaminyltransferase	MET	770.675	193.548	Low	3.07834
AAEL011384	hypothetical protein	DIV	769.89	1980.88	Low	-0.571278
AAEL000290	conserved hypothetical protein	DIV	769.744	1027.34	Low	0.878798
AAEL011995	conserved hypothetical protein	DIV	769.283	1595.81	Low	-0.253476
AAEL000182	conserved hypothetical protein	DIV	769.118	2261.97	Low	-0.995336
AAEL006061	proteasome subunit alpha type	DIV	767.111	1206.12	Low	0.316628
AAEL013033	serine protease, putative	IMM	766.969	743.596	Low	1.20404
AAEL011137	succinyl-coa:3-ketoacid-coenzyme a transferase	MET	766.396	1605.56	Low	-0.260108
AAEL014830	cytochrome P450	RSM	765.479	350.75	Low	2.10818
AAEL011126	alcohol dehydrogenase	MET	764.846	1092.68	Low	0.883079
AAEL007001	mitochondrial import receptor subunit tom40	RSM	764.228	2042.8	Low	-0.812365
AAEL007097	4-nitrophenylphosphatase	MET	764.019	92164.1	Low	-6.3508
AAEL000963	conserved hypothetical protein	UKN	763.996	1144.31	Low	0.311483
AAEL013952	prohibitin	MET	763.963	2483.72	Low	-0.824573
AAEL014872	conserved hypothetical protein	DIV	763.719	532.512	Low	1.37055
AAEL002870	dipeptidyl peptidase iii	MET	763.485	723.935	Low	0.991521
AAEL001112	conserved hypothetical protein	PROT	763.3	1501.77	Low	-0.274465
AAEL006757	hypothetical protein	UKN	763.128	1066.76	Low	0.370212
AAEL005137	tetraspanin, putative	TRP	762.657	359.604	Low	2.1341
AAEL011803	prohibitin, putative	CS	758.906	419.694	Low	1.63571
AAEL007349	conserved hypothetical protein	UKN	757.559	1339.05	Low	0.120605
AAEL012845	mitochondrial import inner membrane translocase subunit tim44	RSM	757.236	2784.45	Low	-1.07714
AAEL005880	conserved hypothetical protein	RTT	755.175	1718.32	Low	-0.393054
AAEL008581	hypothetical protein	DIV	754.049	239.934	Low	-0.209558
AAEL000111	nitrilase, putative	MET	753.456	745.661	Low	0.411853
AAEL011264	phosphatidylethanolamine-binding protein	DIV	753.261	1187	Low	0.247431
AAEL015669	conserved hypothetical protein	UKN	752.891	1671.55	Low	-0.305502
AAEL009158	hypothetical protein	DIV	752.843	89.1938	Low	4.57142
AAEL015410	AMP deaminase	MET	752.635	1630.74	Low	-0.351141
AAEL007221	brain-specific homeobox protein, putative	DIV	750.502	423.722	Low	1.74628
AAEL014945	conserved hypothetical protein	DIV	750.172	279.967	Low	2.69082
AAEL004427	prefoldin subunit	MET	749.877	1877.93	Low	-0.604228
AAEL011777	serine protease inhibitor, serpin	IMM	747.519	1147.27	Low	0.293828
AAEL008800	mitochondrial ribosomal protein, S26, putative	RSM	745.591	1707.25	Low	-0.566704
AAEL000746	nadp-specific isocitrate dehydrogenase	MET	745.259	1398.64	Low	-0.208336
AAEL000539	hypothetical protein	UKN	745.052	1040.18	Low	0.359782
AAEL007431	conserved hypothetical protein	DIV	743.49	3766.1	Low	-1.44737
AAEL010361	rer1 protein	TRP	742.342	438.694	Low	1.70634
AAEL001439	mitochondrial ribosomal protein, L22, putative	RSM	741.741	1911.52	Low	-0.609051
AAEL001636	nuclear transcription factor, x-box binding 1 (nfx1)	TRP	740.807	1784.86	Low	-0.510797
AAEL000634	ceramide glucosyltransferase	MET	739.086	900.699	Low	-0.104211
AAEL000407	conserved hypothetical protein	UKN	738.141	792.719	Low	0.752673
AAEL012234	cytoplasmic dynein intermediate chain, (dhic)	DIV	736.599	1327.57	Low	-0.0234808
AAEL010205	conserved hypothetical protein	DIV	736.168	10395.7	Low	-3.18304
AAEL012032	hypothetical protein	DIV	736.151	2640.64	Low	-1.06533
AAEL001897	conserved hypothetical protein	UKN	735.143	1008.91	Low	0.400248
AAEL012034	alpha-1,3-mannosyltransferase	MET	733.694	536.206	Low	1.34445
AAEL011658	plasma glutamate carboxypeptidase	PROT	733.117	741.834	Low	0.975195
AAEL003467	conserved hypothetical protein	UKN	732.289	1361.91	Low	0.24181
AAEL013535	phosrestin ii (arrestin a) (arrestin 1)	DIV	732.232	588.992	Low	1.63751
AAEL003976	conserved hypothetical protein	DIV	732.156	1267.21	Low	0.0643424
AAEL011200	conserved hypothetical protein	DIV	732.006	831.8	Low	0.692847
AAEL008763	tata-binding protein-associated phosphoprotein (dr1)	RTT	731.957	958.045	Low	0.457962
AAEL012439	POSSIBLE ENOYL-CoA HYDRATASE ECHA12 (ENOYL HYDRASE) (UNSATURATED ACYL-CoA HYDRATASE) (CROTONASE), putative	MET	731.551	1018.92	Low	0.348717
AAEL000064	dopachrome-conversion enzyme (DCE) isoenzyme, putative	IMM	731.457	1059.61	Low	0.365481
AAEL002399	aspartate aminotransferase	DIV	731.221	1176.87	Low	0.521091
AAEL006966	vitellogenin, putative	MET	730.961	1249.08	Low	0.0691831
AAEL015527	conserved hypothetical protein	PROT	730.332	803.519	Low	0.961213
AAEL008405	hypothetical protein	UKN	730.143	685.895	Low	0.968358
AAEL007752	cytochrome c oxidase, subunit VIIA, putative	RSM	729.953	749.516	Low	0.769924
AAEL017434	PDIa family, endoplasmic reticulum protein 44 (ERp44) is an ER-resident protein induced during stress, invovled in thiol-mediated ER retention, DEDUCED FROM Anopheles and culex	DIV	729.442	421.119	Low	1.66645
AAEL001331	mannose-1-phosphate guanyltransferase	MET	729.009	464.015	Low	1.63442
AAEL000942	conserved hypothetical protein	UKN	727.062	1265.17	Low	0.136535
AAEL003858	conserved hypothetical protein	UKN	725.832	736.278	Low	0.888739
AAEL014198	cdp-diacylglycerol--glycerol-3-phosphate 3-phosphatidyltransferase	MET	725.176	1732.49	Low	-0.523498
AAEL005404	conserved hypothetical protein	UKN	724.094	711.675	Low	0.884147
AAEL000454	isocitrate dehydrogenase	MET	723.801	2362.3	Low	-0.922248
AAEL013076	signal recognition particle 54 kda protein	RTT	723.323	622.148	Low	1.2136
AAEL011157	NADH dehydrogenase, putative	RSM	723.268	1747.58	Low	-0.582335
AAEL010514	aminoacyl-tRNA synthetase auxiliary protein, 43kD, putative	RTT	722.942	1068.25	Low	0.284259
AAEL005985	conserved hypothetical protein	UKN	721.702	763.038	Low	0.888091
AAEL012054	Quiescin-sulfhydryl oxidase4, putative	DIV	721.647	919.602	Low	0.530382
AAEL007197	amino acid transporter	TRP	721.266	203.911	Low	2.88285
AAEL014396	protein farnesyltransferase alpha subunit	DIV	720.988	1445.23	Low	-0.158137
AAEL000807	Tetratricopeptide repeat protein, putative	DIV	719.806	205.782	Low	2.87927
AAEL011544	mago nashi, putative	DIV	719.359	2244.5	Low	-0.752202
AAEL003103	ubiquitin-conjugating enzyme E2	DIV	718.58	1310.93	Low	-0.0219447
AAEL004755	3-2trans-enoyl-CoA isomerase, putative	RSM	718.361	728.593	Low	0.83965
AAEL007687	transmembrane 9 superfamily protein member 4	DIV	718.324	548.899	Low	1.28316
AAEL005134	arylsulfatase b	MET	718.264	169.986	Low	3.1988
AAEL006854	Niemann-Pick Type C-2, putative	IMM	717.729	1263.23	Low	-0.469996
AAEL000022	conserved hypothetical protein	UKN	717.327	1405.47	Low	-0.237051
AAEL014927	sodium/chloride dependent transporter	TRP	716.906	422.054	Low	1.77571
AAEL007020	hypothetical protein	DIV	716.792	888.514	Low	0.527903
AAEL007650	chaperonin	DIV	716.768	3794.69	Low	-1.66674
AAEL013068	protein phsophatase-2a	DIV	716.626	1396.96	Low	-0.0145946
AAEL000459	conserved hypothetical protein	DIV	714.707	1439.25	Low	-0.313053
AAEL001392	hypothetical protein	UKN	714.298	1126.43	Low	0.176465
AAEL000405	odd Oz protein	DIV	713.624	738.782	Low	1.33143
AAEL011665	hypothetical protein	UKN	713.308	2097.84	Low	-0.760349
AAEL007717	alpha-endosulfine, putative	DIV	713.264	1292.88	Low	0.0434249
AAEL008886	conserved hypothetical protein	DIV	713.243	1794.13	Low	-0.462313
AAEL010348	sugar transporter	TRP	712.153	881.026	Low	0.531804
AAEL013919	hypothetical protein	UKN	710.906	721.258	Low	0.680608
AAEL013098	coatomer	TRP	710.879	417.458	Low	1.65865
AAEL009855	sodium/dicarboxylate cotransporter, putative	TRP	710.814	774.352	Low	0.343089
AAEL007247	conserved hypothetical protein	DIV	710.428	831.709	Low	0.680366
AAEL003799	conserved hypothetical protein	DIV	709.935	531.241	Low	1.56368
AAEL012119	hypothetical protein	DIV	709.743	1944.37	Low	-0.802509
AAEL011010	conserved hypothetical protein	UKN	709.534	1754.96	Low	-0.511871
AAEL009713	conserved hypothetical protein	UKN	709.308	596.924	Low	1.18757
AAEL014261	zinc finger protein	DIV	707.394	1272.91	Low	0.223614
AAEL004288	protein phsophatase-2a	DIV	707.018	1265.94	Low	0.179501
AAEL000670	methionine sulfoxide reductase	DIV	707.016	1924.57	Low	-0.623034
AAEL012833	endomembrane protein emp70	TRP	706.964	736.508	Low	0.816537
AAEL003864	conserved hypothetical protein	UKN	706.3	2101.71	Low	-0.793881
AAEL014183	conserved hypothetical protein	DIV	706.171	753.935	Low	0.780279
AAEL007660	suppressor of actin (sac)	TRP	706.057	805.19	Low	0.685978
AAEL006514	sodium-dependent phosphate transporter	TRP	705.536	1328.32	Low	-0.153395
AAEL011683	hypothetical protein	DIV	705.439	2574.15	Low	-0.850847
AAEL000126	molybdopterin cofactor synthesis protein a	DIV	705.383	849.029	Low	0.653763
AAEL008553	conserved hypothetical protein	UKN	704.798	2650.8	Low	-1.18277
AAEL003064	conserved hypothetical protein	DIV	704.725	731.508	Low	0.756014
AAEL005405	hypothetical protein	DIV	704.441	539.774	Low	1.37687
AAEL008379	P38 mapk	RSM	703.402	791.149	Low	0.670273
AAEL013992	conserved hypothetical protein	DIV	703.16	1582.34	Low	-0.361574
AAEL002389	gamma-secretase subunit aph-1	DIV	703.107	680.785	Low	0.909288
AAEL006452	n-acetylgalactosaminyltransferase	MET	701.541	671.873	Low	1.08773
AAEL001698	charged multivesicular body protein 4b	DIV	700.398	1298.97	Low	-0.323165
AAEL004176	microtubule binding protein, putative	CS	699.895	723.292	Low	0.873848
AAEL010206	xylulose kinase	MET	698.434	1005.94	Low	0.597212
AAEL000575	apyrase, putative	DIV	697.977	1006.48	Low	0.316978
AAEL010704	clathrin coat assembly protein ap-1	TRP	697.722	1014.52	Low	0.425421
AAEL005353	conserved hypothetical protein	DIV	697.498	499.423	Low	1.3769
AAEL003084	dolichyl-phosphate beta-D-mannosyltransferase, putative	MET	696.782	298.165	Low	2.2697
AAEL012719	cdp-diacylglycerol--glycerol-3-phosphate 3-phosphatidyltransferase	MET	696.702	1734.51	Low	-0.542703
AAEL005102	conserved hypothetical protein	UKN	696.114	971.665	Low	0.340382
AAEL017885	U1 spliceosomal RNA	RTT	695.557	13718.2	Low	-3.82696
AAEL001626	zinc/iron transporter	TRP	694.984	484.823	Low	1.43874
AAEL000934	clathrin light chain	TRP	694.514	437.748	Low	1.51415
AAEL017363	DNA-directed RNA polymerase II largest subunit, putative	RTT	694.475	1534.45	Low	-0.472654
AAEL007732	peptidyl-glycine alpha-amidating monooxygenase	MET	694.149	171.514	Low	3.20804
AAEL008259	conserved hypothetical protein	UKN	693.924	1148.37	Low	0.309424
AAEL010146	3-hydroxyacyl-coa dehyrogenase	MET	692.676	824.392	Low	0.646569
AAEL001210	NADH ubiquinone oxidoreductase subunit, putative	RSM	689.846	1766.8	Low	-0.538981
AAEL014762	zinc transporter	TRP	689.773	921.388	Low	0.683349
AAEL012578	phosphoserine aminotransferase	MET	689.62	1069.19	Low	0.263638
AAEL001251	nsfl1 cofactor P47	DIV	689.131	1239.08	Low	0.248514
AAEL007320	conserved hypothetical protein	DIV	688.936	503.358	Low	1.31614
AAEL005856	signal recognition particle receptor alpha subunit (sr-alpha)	RTT	687.412	508.407	Low	1.40414
AAEL005431	clip-domain serine protease, putative	IMM	684.203	395.291	Low	1.65488
AAEL014379	adrenodoxin	MET	684.2	1605.47	Low	-0.545654
AAEL002797	conserved hypothetical protein	UKN	683.425	961.101	Low	1.01854
AAEL009772	conserved hypothetical protein	DIV	683.14	1302.42	Low	0.0366751
AAEL006270	conserved hypothetical protein	DIV	682.919	802.498	Low	0.722223
AAEL010002	mitochondrial import inner membrane translocase subunit tim17	RSM	682.844	2813.04	Low	-1.25298
AAEL003428	conserved hypothetical protein	UKN	682.787	973.861	Low	0.403906
AAEL006415	leucyl-tRNA synthetase	DIV	682.532	928.976	Low	0.457714
AAEL011433	small nuclear ribonucleoprotein sm d3	RTT	682.434	1727.26	Low	-0.679998
AAEL009166	conserved hypothetical protein	DIV	682.377	137.627	Low	3.46724
AAEL014528	nuclear protein skip	DIV	682.373	1537.75	Low	-0.275621
AAEL012276	survival motor neuron protein	DIV	682.339	1293.12	Low	-0.153301
AAEL004122	conserved hypothetical protein	DIV	682.255	797.652	Low	0.576321
AAEL009389	transaldolase	MET	681.974	1832.01	Low	-0.588924
AAEL003106	clathrin coat associated protein ap-50	TRP	681.186	856.189	Low	0.554959
AAEL013821	xylulose kinase	MET	680.997	845.199	Low	0.662224
AAEL014345	conserved hypothetical protein	UKN	680.948	1118.53	Low	0.257616
AAEL014576	conserved hypothetical protein	UKN	680.831	1822.16	Low	-0.6875
AAEL006995	sodium/solute symporter	TRP	680.792	1592.84	Low	-1.78992
AAEL015014	conserved hypothetical protein	UKN	680.264	376.272	Low	1.8455
AAEL013287	conserved hypothetical protein (cystatin-like domain; cysteine-type endopeptidase inhibitor activity)	UKN	679.488	732.605	Low	0.635163
AAEL006196	hemomucin	IMM	678.329	665.456	Low	0.903274
AAEL003413	f-spondin	DIV	677.871	1192.39	Low	0.801385
AAEL011437	hypothetical protein	UKN	677.556	1813.5	Low	-0.799334
AAEL012240	protein transport protein sec13	DIV	676.674	659.677	Low	0.854081
AAEL000301	heat shock protein	RSM	676.31	1658.79	Low	-0.78151
AAEL004421	hypothetical protein	UKN	675.434	1073.39	Low	0.327318
AAEL005830	proteasome subunit alpha type	DIV	675.333	1101.34	Low	0.172769
AAEL011974	conserved hypothetical protein	UKN	672.994	1271.15	Low	-0.333877
AAEL006337	conserved hypothetical protein	UKN	672.536	489.482	Low	1.29332
AAEL010884	adp,atp carrier protein	TRP	671.189	3435.52	Low	-1.69685
AAEL009703	conserved hypothetical protein	DIV	670.71	1055.46	Low	0.208927
AAEL002135	tubulin-specific chaperone b (tubulin folding cofactor b)	CS	670.656	848.837	Low	0.825698
AAEL007185	synbindin	DIV	669.894	583.24	Low	1.16899
AAEL014922	conserved hypothetical protein	DIV	669.865	1452.33	Low	-0.284668
AAEL013571	synaptobrevin	TRP	669.43	1528.62	Low	-0.383444
AAEL002077	uv excision repair protein rad23	DIV	668.323	982.368	Low	0.351257
AAEL013521	tryptophanyl-tRNA synthetase	MET	668.055	1244.5	Low	0.0167376
AAEL006818	glutathione S-transferase, putative	DIV	667.981	722.407	Low	0.737366
AAEL005872	hypothetical protein	DIV	667.288	1076.41	Low	0.363454
AAEL005705	glucosaminephosphotransferase	MET	666.982	644.531	Low	0.989693
AAEL017193	Hypothetical protein	UKN	666.229	528.348	Low	1.22683
AAEL006298	conserved hypothetical protein	DIV	666.039	1296.95	Low	-1.89657
AAEL005278	sodium- and chloride-dependent neurotransmitter transporter	TRP	665.721	632.573	Low	0.856786
AAEL005796	eukaryotic translation initiation factor 4e type	RTT	664.086	2513.37	Low	-1.05157
AAEL012390	conserved hypothetical protein	UKN	663.977	410.87	Low	1.73977
AAEL003312	hypothetical protein	DIV	662.775	439.853	Low	0.659402
AAEL004406	conserved hypothetical protein	DIV	662.75	434.288	Low	1.43339
AAEL008744	hypothetical protein	UKN	662.484	757.26	Low	0.49388
AAEL006483	conserved hypothetical protein	DIV	662.358	2892.04	Low	-1.39809
AAEL017023	macroglobulin/complement, putative	IMM	661.572	558.923	Low	1.12257
AAEL007634	conserved hypothetical protein	UKN	660.448	825.87	Low	0.612813
AAEL007080	glycerol-3-phosphate acyltransferase	MET	660.428	699.168	Low	0.145695
AAEL002337	prefoldin, subunit, putative	DIV	659.395	1565.46	Low	-0.330067
AAEL005162	50S robosomal protein L11	RTT	659.38	1903.56	Low	-0.707541
AAEL011938	conserved hypothetical protein	UKN	659.374	865.015	Low	0.483531
AAEL002679	hypothetical protein	DIV	658.909	206.739	Low	2.46148
AAEL009287	ran	DIV	658.884	1425.77	Low	-0.0608431
AAEL014804	hypothetical protein	UKN	658.579	602.946	Low	1.40102
AAEL012419	26S proteasome subunit S9	DIV	658.45	1155.52	Low	0.0472172
AAEL010656	conserved hypothetical protein	DIV	657.748	535.883	Low	1.27604
AAEL000194	phosphatidylinositol 4-kinase	RTT	657.652	400.626	Low	1.59875
AAEL012832	cytochrome B561	RSM	656.305	566.332	Low	1.09649
AAEL005797	BRI1-KD interacting protein, putative	DIV	655.905	882.028	Low	0.461858
AAEL001866	hypothetical protein	UKN	655.608	1008.09	Low	0.269296
AAEL012356	somatostatin receptor	DIV	654.984	748.068	Low	0.470725
AAEL006438	dolichyl glycosyltransferase	DIV	654.687	842.238	Low	1.09644
AAEL004682	conserved hypothetical protein	UKN	654.327	914.787	Low	-0.466672
AAEL002223	conserved hypothetical protein	UKN	653.669	830.295	Low	0.546804
AAEL008494	mitochondrial carrier protein ymc	RSM	653.092	1398.14	Low	-0.344246
AAEL000854	fumarylacetoacetate hydrolase	MET	653.073	652.158	Low	0.882401
AAEL007282	syntaxin binding protein-1,2,3	DIV	652.73	642.257	Low	0.809949
AAEL008734	conserved hypothetical protein	UKN	652.288	843.791	Low	0.598199
AAEL008425	conserved hypothetical protein	UKN	651.368	380.593	Low	1.7112
AAEL000804	conserved hypothetical protein	UKN	651.295	1578.35	Low	-0.554916
AAEL002140	transcription initiation factor IIA (TFIIA), gamma chain	RTT	651.27	1098.52	Low	0.102887
AAEL012924	mitochondrial ribosomal protein, S24, putative	RSM	650.261	1841.58	Low	-0.707424
AAEL010843	conserved hypothetical protein	DIV	650.219	1957.63	Low	-0.811723
AAEL013742	conserved hypothetical protein	UKN	649.066	382.266	Low	1.75019
AAEL003685	histone H3	RTT	649.019	22217.9	Low	-4.73125
AAEL004547	conserved hypothetical protein	DIV	648.583	1752.53	Low	-0.652743
AAEL010564	conserved hypothetical protein	UKN	648.315	657.188	Low	1.31408
AAEL009350	conserved hypothetical protein	UKN	648.112	1832.93	Low	-0.771539
AAEL006659	apyrase	PROT	647.801	630.971	Low	1.00176
AAEL008512	d-amino acid oxidase	TRP	647.089	592.675	Low	1.02019
AAEL017499	metallocarboxypeptidase activity, proteolysis, zinc ion binding	DIV	646.949	734.298	Low	0.682436
AAEL013342	camp-specific cyclic nucleotide phosphodiesterase	MET	646.601	1344.21	Low	-0.311262
AAEL009512	glycosylphosphatidylinositol anchor attachment protein, putative	MET	645.714	686.687	Low	0.797212
AAEL001085	conserved hypothetical protein	UKN	644.488	1395.03	Low	-0.299175
AAEL007363	leucinech transmembrane protein	IMM	644.209	840.607	Low	0.562533
AAEL000186	conserved hypothetical protein	UKN	644.096	4568.51	Low	-2.10973
AAEL009503	4-nitrophenylphosphatase	MET	642.713	1466.4	Low	-0.382941
AAEL007874	conserved hypothetical protein	DIV	642.627	749.458	Low	0.655352
AAEL010119	ER-derived vesicles protein ERV14, putative	DIV	642.543	1372.17	Low	-0.611494
AAEL017841	U1 spliceosomal RNA	RTT	641.975	17538.4	Low	-4.24796
AAEL003335	conserved hypothetical protein	DIV	641.087	607.651	Low	0.92305
AAEL004450	cytochrome b5, putative	RSM	640.821	1097.27	Low	-1.02917
AAEL006647	dynein light chain, putative	CS	640.657	936.986	Low	0.329355
AAEL001623	proteasome subunit	DIV	640.653	1179.42	Low	-0.0816095
AAEL009805	hypothetical protein	DIV	640.623	964.61	Low	0.594206
AAEL003814	histone H4	RTT	639.784	3453.03	Low	-0.751958
AAEL011198	mitochondrial ribosomal protein, L38, putative	RSM	639.363	1449.34	Low	-0.361914
AAEL015001	coatomer	TRP	639.108	368.377	Low	1.75108
AAEL008006	3-hydroxyacyl-coa dehyrogenase	MET	638.902	1330.9	Low	-0.405794
AAEL009291	retinoid-inducible serine carboxypeptidase (serine carboxypeptidase	MET	638.811	832.495	Low	0.498696
AAEL005742	transcription initiation factor TFIID subunit 10, putative	RTT	638.572	1172.75	Low	0.162337
AAEL006236	dtdp-glucose 4-6-dehydratase	DIV	637.609	462.297	Low	1.46722
AAEL003873	glycerol-3-phosphate dehydrogenase	MET	636.78	1639.01	Low	-0.725373
AAEL014608	cytochrome P450	RSM	636.771	1601.41	Low	-0.777118
AAEL015260	phosphatidylethanolamine-binding protein, putative	DIV	636.002	835.965	Low	0.725694
AAEL009307	conserved hypothetical protein	DIV	635.269	1056.29	Low	-0.338183
AAEL012674	d-amino acid oxidase	TRP	634.984	626.955	Low	0.970688
AAEL010034	hypothetical protein	UKN	634.669	1334.3	Low	-0.369462
AAEL009029	aldehyde dehydrogenase	MET	634.533	1377.89	Low	-0.310419
AAEL006862	conserved hypothetical protein	UKN	634.469	448.533	Low	1.49627
AAEL010430	raslated protein, putative	DIV	633.959	263.93	Low	2.36576
AAEL006186	conserved hypothetical protein	UKN	632.914	892.782	Low	0.347088
AAEL007886	hypothetical protein	UKN	632.296	1875.45	Low	-0.746506
AAEL002621	hypothetical protein	DIV	631.976	672.038	Low	0.762498
AAEL005025	U1 small nuclear ribonucleoprotein, putative	RTT	631.7	929.204	Low	0.365727
AAEL004591	hypothetical protein	UKN	630.719	633.216	Low	0.883132
AAEL015541	conserved hypothetical protein	UKN	630.603	1433.36	Low	-0.370374
AAEL006144	isopentenyl-diphosphate delta isomerase	MET	629.204	1032.01	Low	0.141141
AAEL000859	hypothetical protein	DIV	628.837	3389.12	Low	-2.03166
AAEL010048	26S proteasome non-atpase regulatory subunit	DIV	628.359	972.294	Low	0.457627
AAEL015653	1-hydroxy-2-glutathionyl-2-methyl-3-butene dehydrogenase, putative	MET	628.347	963.887	Low	0.330259
AAEL000467	mitochondrial ribosomal protein, L49, putative	RSM	628.342	2205.91	Low	-1.09631
AAEL014344	adam (a disintegrin and metalloprotease	MET	628.296	790.867	Low	0.502025
AAEL006295	synbindin	DIV	627.487	623.783	Low	0.941037
AAEL010504	conserved hypothetical protein	DIV	627.225	678.335	Low	0.76887
AAEL000165	conserved hypothetical protein	DIV	627.147	1508.42	Low	-0.807314
AAEL002406	conserved hypothetical protein	DIV	626.682	1249.24	Low	-0.471042
AAEL013138	conserved hypothetical protein	DIV	626.59	177.992	Low	2.98237
AAEL013863	phosphatidylinositol-binding clathrin assembly protein	TRP	626.145	337.061	Low	2.02338
AAEL008167	aspartate ammonia lyase	DIV	625.903	1514.5	Low	-0.494479
AAEL004378	eukaryotic translation initiation factor 1A (eIF-1A)	RTT	625.198	1058.84	Low	0.729536
AAEL011081	conserved hypothetical protein	UKN	625.102	1948.97	Low	-0.811001
AAEL017290	Coiled-coil domain-containing protein 72 homolog	DIV	624.811	3393.58	Low	-1.52084
AAEL013290	conserved hypothetical protein	UKN	623.971	791.742	Low	0.487225
AAEL006136	serine protease, putative	IMM	623.588	680.719	Low	0.706567
AAEL003116	phosrestin i (arrestin b) (arrestin 2)	TRP	622.712	387.956	Low	1.58508
AAEL002328	conserved hypothetical protein	UKN	622.573	1712.79	Low	-0.624043
AAEL015670	abc transporter	TRP	622.263	405.325	Low	1.76992
AAEL002720	serine protease inhibitors, serpins	IMM	622.25	725.925	Low	0.634778
AAEL008770	proteasome subunit beta type	PROT	621.13	779.929	Low	0.525871
AAEL006889	hypothetical protein	UKN	620.981	767.595	Low	0.799028
AAEL002913	peroxisomal membrane protein 70 abcd3	RSM	620.957	577.724	Low	1.03177
AAEL011739	MAFF protein, putative	DIV	620.058	1246.41	Low	-0.178515
AAEL004208	hypothetical protein	UKN	619.763	922.16	Low	0.172297
AAEL005262	conserved hypothetical protein	UKN	619.752	507.502	Low	1.25556
AAEL017814	U1 spliceosomal RNA	RTT	619.337	14654.1	Low	-4.06874
AAEL011529	late endosomal/lysosomal MP1 interacting protein, putative	DIV	618.313	713.849	Low	0.66519
AAEL008928	inwardly rectifying k+ channel, putative	TRP	618.159	1316.05	Low	-0.224274
AAEL017409	Phenylalanyl-tRNA synthetase alpha chain, putative	DIV	617.667	1129.22	Low	-0.115301
AAEL009919	zinc finger protein	DIV	617.302	1015.93	Low	-0.163227
AAEL014368	sap18	DIV	616.757	1344.53	Low	-0.522806
AAEL013026	guanylate cyclase	DIV	616.105	112.578	Low	3.91886
AAEL007705	hect E3 ubiquitin ligase	DIV	615.478	283.052	Low	2.03483
AAEL003006	2-deoxyglucose-6-phosphate phosphatase	MET	615.278	1144.18	Low	-0.227448
AAEL012849	hypothetical protein	UKN	614.735	1114.13	Low	0.203924
AAEL007296	conserved hypothetical protein	DIV	614.639	152.511	Low	3.26711
AAEL014855	conserved hypothetical protein	UKN	613.076	788.24	Low	0.517992
AAEL004565	adpbosylation factor, arf	DIV	611.299	636.082	Low	0.869941
AAEL000501	histone H4	RTT	610.401	3500.43	Low	-2.05273
AAEL007526	electron transfer flavoprotein-ubiquinone oxidoreductase	DIV	609.868	681.449	Low	0.7444
AAEL012492	cytochrome P450	RSM	609.599	361.732	Low	1.73068
AAEL008958	forkhead box protein (AaegFOXK1)	DIV	608.64	529.725	Low	1.0977
AAEL017935	U1 spliceosomal RNA	RTT	608.532	14878.5	Low	-4.1084
AAEL002009	neutral Sphingomyelinase, putative	MET	607.88	374.407	Low	1.62075
AAEL017388	Hypothetical protein	UKN	607.772	626.755	Low	-0.85196
AAEL015202	conserved hypothetical protein	DIV	607.034	943.123	Low	0.214343
AAEL004065	conserved hypothetical protein	DIV	606.803	1442.03	Low	-0.405122
AAEL017261	Cyclic nucleotide biosynthetic process, phosphorus-oxygen lyase activity, intracellular signaling pathway, Catalytic activity, lyase activity.	DIV	606.514	812.12	Low	0.336109
AAEL005605	adenylsulfate kinase	DIV	605.806	510.732	Low	1.18556
AAEL001969	protein serine/threonine kinase, putative	CSR	605.658	1809.85	Low	-1.03809
AAEL001718	conserved hypothetical protein	UKN	605.317	1650.06	Low	-0.659332
AAEL010996	conserved hypothetical protein	DIV	604.527	659.421	Low	0.753224
AAEL015465	clip-domain serine protease, putative	IMM	604.216	455.835	Low	1.25118
AAEL009980	hypothetical protein	DIV	604.21	872.966	Low	0.543914
AAEL003139	short-chain dehydrogenase	RSM	604.07	93.3679	Low	3.74841
AAEL015641	cytochrome P450	RSM	604.05	387.068	Low	1.60827
AAEL014325	proteasome regulatory subunits	DIV	603.836	1050.53	Low	-0.102575
AAEL003676	myosin I, putative	CS	603.78	2381.19	Low	-1.14486
AAEL010313	conserved hypothetical protein	DIV	603.172	51.1749	Low	5.37582
AAEL008051	hypothetical protein	UKN	602.605	864.198	Low	0.277512
AAEL006449	ser/thr protein kinase-lyk4	DIV	602.542	1860.73	Low	-0.238201
AAEL017301	Translation elongation factor EF-1 alpha/Tu, putative	RTT	602.493	6784.97	Low	-2.81095
AAEL003920	d(1a,b) dopamine receptor	DIV	601.22	767.203	Low	0.423417
AAEL011309	orotidine-5'-phosphate decarboxylase, putative	MET	600.461	2588.49	Low	-1.30487
AAEL002912	wdpeat protein	DIV	600.272	941.184	Low	0.514464
AAEL009868	protein-tyrosine sulfotransferase	DIV	599.625	288.181	Low	2.04315
AAEL007731	Pep12p, putative	TRP	598.171	502.47	Low	1.20906
AAEL005976	adenine phosphoribosyltransferase, putative	DIV	598.048	1088.93	Low	-0.193475
AAEL007259	conserved hypothetical protein	UKN	597.932	729.134	Low	0.627084
AAEL012655	sugar transporter	TRP	597.134	237.401	Low	2.24928
AAEL017460	protelysis, metallopeptidase activty, peptidyl-dipeptidase activty, membrane	PROT	597.085	261.099	Low	2.09524
AAEL012771	conserved hypothetical protein	DIV	596.976	546.722	Low	1.08731
AAEL009085	rho/rac/cdc gtpase-activating protein	CS	596.751	898.135	Low	0.385893
AAEL006904	hypothetical protein	DIV	594.729	490.231	Low	1.24672
AAEL007897	Sp?tzle 4 (Spz4)	IMM	594.537	135.828	Low	3.47823
AAEL009927	conserved hypothetical protein	UKN	594.287	768.076	Low	0.904831
AAEL000755	conserved hypothetical protein	DIV	594.246	545.384	Low	0.97656
AAEL002547	dipeptidase	DIV	594.177	628.065	Low	0.692489
AAEL006025	conserved hypothetical protein	DIV	594.136	588.547	Low	0.973153
AAEL004069	mitochondrial 28S ribosomal protein S14 (s14mt)	RSM	593.041	926.261	Low	0.141099
AAEL014569	guanylate cyclase	DIV	592.921	112.018	Low	3.72087
AAEL001066	mitochondrial ribosomal protein, L22, putative	RSM	592.824	1183.73	Low	-0.342908
AAEL005400	2-hydroxyacid dehydrogenase	DIV	592.77	526.107	Low	0.938316
AAEL014630	cytochrome C1 heme lyase	RSM	592.593	1772.44	Low	-0.794404
AAEL010524	hypothetical protein	DIV	592.578	1914.4	Low	-0.943565
AAEL005337	carbonic anhydrase	MET	591.89	318.465	Low	1.86586
AAEL009646	conserved hypothetical protein	DIV	590.227	611.563	Low	0.716857
AAEL012023	conserved hypothetical protein	UKN	590.056	903.22	Low	0.214392
AAEL004997	U3 small nucleolar ribonucleoprotein protein imp4	RTT	589.882	2066.59	Low	-1.01029
AAEL010138	conserved hypothetical protein	DIV	589.078	744.239	Low	0.534255
AAEL004161	conserved hypothetical protein	UKN	588.105	1338.41	Low	-0.452567
AAEL002963	conserved hypothetical protein	UKN	587.805	525.593	Low	1.15514
AAEL002416	short-chain dehydrogenase	RSM	587.458	797.941	Low	0.601403
AAEL005788	cytochrome P450	RSM	586.979	270.876	Low	1.51979
AAEL000780	amino acid transporter	TRP	586.57	696.744	Low	0.527052
AAEL010774	glutamate receptor, putative	DIV	586.403	607.735	Low	0.634646
AAEL001798	protein tyrosine phosphatase prl	DIV	585.43	647.364	Low	0.687257
AAEL015061	chaperone binding protein	DIV	585.352	1397.61	Low	-0.439647
AAEL016963	Hypothetical protein	UKN	585.298	586.718	Low	0.799887
AAEL011212	nuclear transcription factor, x-box binding 1 (nfx1)	TRP	584.937	751.946	Low	0.43785
AAEL006434	serine protease, putative	IMM	584.902	557.91	Low	0.905624
AAEL000185	eukaryotic translation initiation factor	RTT	584.52	874.136	Low	0.31547
AAEL001052	heat shock protein, putative	RSM	584.116	1542.49	Low	-0.73678
AAEL007763	vacuole membrane protein	DIV	583.899	605.714	Low	0.95989
AAEL007942	fibrinogen and fibronectin	IMM	583.183	2273.46	Low	-1.43207
AAEL004863	conserved hypothetical protein	IMM	582.293	628.721	Low	0.960951
AAEL006959	hypothetical protein	UKN	581.89	814.89	Low	1.16398
AAEL006426	beta-1,4-galactosyltransferase	DIV	581.492	618.313	Low	-0.0565382
AAEL006794	dicer-1	DIV	579.64	446.132	Low	1.32831
AAEL017284	Hypothetical protein	UKN	579.608	497.838	Low	1.13867
AAEL005008	aquaporin	TRP	579.293	1056.34	Low	0.602124
AAEL003928	pdgf/vegf receptor	DIV	577.885	486.267	Low	1.09105
AAEL003606	purine biosynthesis protein 6, pur6	DIV	577.068	1169.31	Low	-0.366401
AAEL003477	peptidyl-prolyl cis-trans isomerase h, ppih	DIV	576.935	1262.27	Low	-0.392741
AAEL001232	tubulointerstitial nephritis antigen	MET	576.707	475.191	Low	1.44494
AAEL005496	zinc/iron transporter	TRP	576.645	533.712	Low	1.16792
AAEL010742	translation elongation factor g	RTT	575.851	1358.06	Low	-0.422102
AAEL014447	conserved hypothetical protein	UKN	575.677	729.615	Low	0.477689
AAEL012009	conserved hypothetical protein	DIV	575.327	1718.43	Low	-0.778561
AAEL004763	conserved hypothetical protein	DIV	575.026	685.661	Low	0.548791
AAEL010935	gamma glutamyl transpeptidases	MET	574.871	515.449	Low	1.09055
AAEL009059	arp2/3 complex 16 kd subunit (P16-arc)	CS	574.179	1168.03	Low	-0.29116
AAEL007542	glutamate decarboxylase	IMM	573.595	622.716	Low	0.960269
AAEL003752	conserved hypothetical protein	DIV	573.051	1112.93	Low	-0.560251
AAEL011668	conserved hypothetical protein	UKN	572.755	636.673	Low	0.825418
AAEL010966	ubiquitin carboxyl-terminal hydrolase isozyme L5	DIV	572.453	936.27	Low	0.320074
AAEL012116	glutaredoxin, putative	DIV	572.073	529.697	Low	0.954621
AAEL014707	2-hydroxyphytanoyl-coa lyase	MET	572.045	615.319	Low	0.897692
AAEL009066	conserved hypothetical protein	DIV	571.815	1136.78	Low	-0.0356452
AAEL001972	TATA box binding protein (TBP)-associated factor, putative	RTT	571.26	729.187	Low	0.535052
AAEL002376	carboxylesterase	RSM	570.974	919.841	Low	0.370675
AAEL001430	hypothetical protein	UKN	570.252	880.122	Low	0.204181
AAEL011610	galactose-specific C-type lectin, putative	IMM	569.617	475.438	Low	1.17725
AAEL012294	adenylate cyclase type ix	DIV	569.056	716.141	Low	0.384022
AAEL013230	coatomer delta subunit	TRP	568.729	406.636	Low	1.44298
AAEL004152	ubiquitin-conjugating enzyme E2-25kD	DIV	568.351	1720.25	Low	-0.728747
AAEL012671	conserved hypothetical protein	DIV	567.777	630.007	Low	0.771384
AAEL001692	conserved hypothetical protein	UKN	567.652	740.751	Low	0.532299
AAEL002397	conserved hypothetical protein	UKN	567.614	109.845	Low	3.67508
AAEL013767	ccr4-not transcription complex	MET	566.992	772.833	Low	0.409837
AAEL013132	6-phosphofructo-2-kinase/fructose-2,6-bisphosphatase short form	MET	566.948	716.903	Low	0.101212
AAEL007038	prolyl 4-hydroxylase alpha subunit 1, putative	MET	566.858	699.524	Low	-0.0950375
AAEL010794	prenylated rab acceptor	TRP	566.834	727.944	Low	0.477788
AAEL014551	triacylglycerol lipase, pancreatic	MET	566.786	663.234	Low	0.647212
AAEL004789	hypothetical protein	UKN	566.591	1099.5	Low	-0.254298
AAEL014831	RNA polymerase II subunit Rpb10, putative	RTT	566.06	1048.38	Low	-0.174999
AAEL008498	cohesin-subunit, putative	DIV	565.939	724.469	Low	0.423802
AAEL010752	hypothetical protein	UKN	565.009	719.796	Low	0.467321
AAEL007072	conserved hypothetical protein	DIV	564.924	549.746	Low	0.837539
AAEL005874	conserved hypothetical protein	DIV	564.66	699.821	Low	0.690588
AAEL012610	conserved hypothetical protein	UKN	564.225	541.21	Low	1.01456
AAEL001831	DNA-directed RNA polymerase II	RTT	564.157	1790.12	Low	-0.836615
AAEL011880	hypothetical protein	UKN	563.42	782.252	Low	-0.0417049
AAEL013394	conserved hypothetical protein	DIV	563.122	1169.51	Low	-0.390314
AAEL001715	chaperonin	DIV	563.049	3060.76	Low	-1.59458
AAEL007987	SEC63 protein, putative	RSM	562.969	441.197	Low	1.22022
AAEL006518	cytidine deaminase, putative	DIV	562.057	1067.07	Low	-0.286025
AAEL004435	kynurenine aminotransferase	DIV	560.98	867.979	Low	0.464265
AAEL010143	isocitrate dehydrogenase	MET	560.704	3905.47	Low	-2.28415
AAEL011249	4-hydroxybenzoate octaprenyltransferase	MET	559.631	1423.24	Low	-0.509673
AAEL005037	seryl-tRNA synthetase	DIV	559.621	844.402	Low	0.53283
AAEL009530	tmc6 protein (evin)	DIV	558.878	879.14	Low	0.244362
AAEL008249	conserved hypothetical protein	UKN	557.525	1229.61	Low	-0.323041
AAEL011006	guanylate kinase	DIV	557.181	896.222	Low	0.209953
AAEL009613	mitochondrial ribosomal protein, L36, putative	RSM	556.845	1395.22	Low	-0.517326
AAEL011425	structure-specific recognition protein	MET	556.48	1214.4	Low	-0.396602
AAEL000235	hypothetical protein	UKN	556.144	623.665	Low	0.70526
AAEL006524	venom allergen	MET	555.677	360.877	Low	1.38957
AAEL002572	myosin regulatory light chain 2 (mlc-2)	CS	555.48	8463.08	Low	-3.32563
AAEL010579	hypothetical protein	DIV	555.357	2771.15	Low	-1.62809
AAEL012447	elastase, putative	IMM	554.525	465.184	Low	1.20946
AAEL017321	Conserved hypothetical protein	UKN	553.965	556.951	Low	0.651021
AAEL017406	Hypothetical protein	UKN	553.877	717.156	Low	0.679436
AAEL003423	NADH dehydrogenase, putative	RSM	553.821	1215.68	Low	-0.427018
AAEL008543	rac gtpase	DIV	553.62	907.024	Low	0.199817
AAEL001394	conserved hypothetical protein	DIV	553.527	232.045	Low	2.32821
AAEL004419	ATP-dependent RNA helicase	RTT	553.498	1383.77	Low	-0.446611
AAEL012516	hypothetical protein	UKN	553.42	730.122	Low	0.307319
AAEL007519	oviductin	PROT	553.057	450.694	Low	1.40399
AAEL013655	conserved hypothetical protein	UKN	552.881	1873.41	Low	-0.925449
AAEL002524	conserved hypothetical protein	IMM	552.427	531.146	Low	0.95796
AAEL004594	UDP-galactose transporter	TRP	552.182	735.361	Low	0.461088
AAEL008787	ATP synthase alpha subunit vacuolar	TRP	551.711	461.453	Low	1.20713
AAEL008655	cardioacceleratory peptide receptor	DIV	551.657	652.981	Low	0.869303
AAEL012943	26S protease regulatory subunit	DIV	551.646	645.33	Low	0.510444
AAEL009183	cytochrome oxidase biogenesis protein (oxa1 mitochondrial)	RSM	551.548	801.036	Low	0.444395
AAEL008961	conserved hypothetical protein	DIV	551.417	815.678	Low	0.369914
AAEL014045	allantoicase	DIV	551.33	1201.69	Low	-0.502778
AAEL010570	acetylcholine receptor, beta-type subunit invertebrate	TRP	551.254	656.191	Low	0.548604
AAEL001596	conserved hypothetical protein	UKN	550.992	342.452	Low	1.68588
AAEL008050	negative regulation of translation, rRNA n-glycosylate activity	RTT	550.731	172.984	Low	2.44977
AAEL004607	molybdopterin biosynthesis moeb protein	DIV	550.659	974.738	Low	-0.0977188
AAEL014156	zinc transporter	TRP	550.323	545.553	Low	0.988916
AAEL001412	conserved hypothetical protein	DIV	550.181	1178.72	Low	-0.331964
AAEL001329	mitochondrial carrier protein	RSM	549.439	1245.36	Low	-0.344258
AAEL003470	conserved hypothetical protein	DIV	549.355	763.299	Low	0.272571
AAEL017223	hypothetical protein	UKN	548.857	955.706	Low	0.0311375
AAEL009647	transferase activty, transfering alkyl or aryl	MET	548.692	1281.42	Low	-0.414217
AAEL013180	hypothetical protein	UKN	548.372	580.804	Low	0.496936
AAEL006743	n-terminal acetyltransferase complex ard1 subunit	DIV	548.212	1675.56	Low	-0.877335
AAEL005970	conserved hypothetical protein	UKN	547.902	721.055	Low	-0.18387
AAEL002350	conserved hypothetical protein	UKN	547.626	1477.92	Low	-0.609951
AAEL016129	tRNA-Tyr	RTT	547.548	689.898	Low	0.518225
AAEL002958	conserved hypothetical protein	DIV	547.539	933.513	Low	0.0778447
AAEL003903	acid phosphatase-1	MET	546.138	1191.33	Low	-0.305167
AAEL011278	apolipoprotein D, putative	DIV	545.829	810.48	Low	0.374449
AAEL006342	epoxide hydrolase	MET	545.617	1301.29	Low	-0.454152
AAEL002086	er lumen protein retaining receptor	TRP	545.474	610.925	Low	0.773721
AAEL009464	knolle, putative	DIV	545.281	598.759	Low	0.737133
AAEL006625	conserved hypothetical protein	DIV	545.008	736.309	Low	0.0218852
AAEL013200	signal transducer activity, receptor activity, G-protein coupled receptor protein signaling pathway, membrane, sensory perception of taste	DIV	544.554	629.046	Low	0.578408
AAEL012820	conserved hypothetical protein	RSM	544.186	1064.46	Low	-0.227224
AAEL004232	pre-mrna splicing factor prp17	DIV	544.016	725.032	Low	0.418981
AAEL010075	oxidoreductase	RSM	543.658	470.196	Low	1.11277
AAEL013307	conserved hypothetical protein	UKN	543.641	528.272	Low	0.936616
AAEL005934	mediator complex, subunit, putative	DIV	543.101	751.584	Low	0.351573
AAEL013191	conserved hypothetical protein	UKN	542.616	606.43	Low	0.682794
AAEL002601	serine protease, putative	IMM	542.233	462.868	Low	1.13583
AAEL013457	RNA polymerase small Zn-binding subunit, putative	RTT	542.205	2258.89	Low	-1.2487
AAEL004168	syntaxin	TRP	542.195	550.177	Low	0.864563
AAEL013656	bm-40 precursor	DIV	541.613	1018.8	Low	-0.0674278
AAEL012472	kinesin light chain 1 and	CS	541.451	601.156	Low	0.831974
AAEL004662	conserved hypothetical protein	UKN	540.909	695.064	Low	0.510966
AAEL014909	conserved hypothetical protein	UKN	540.481	813.685	Low	0.68883
AAEL001769	DEAD box ATP-dependent RNA helicase	RTT	540.417	1117.89	Low	-0.362064
AAEL013269	zinc carboxypeptidase	PROT	540.266	641.832	Low	0.538471
AAEL002325	conserved hypothetical protein	DIV	540.187	535.18	Low	0.982624
AAEL000752	conserved hypothetical protein	DIV	539.915	360.34	Low	1.54582
AAEL016156	tRNA-Tyr	RTT	539.328	688.163	Low	0.540903
AAEL017435	Protein binding	DIV	538.89	630.612	Low	0.651327
AAEL008101	nucleic acid binding	DIV	537.969	702.643	Low	0.524606
AAEL015592	structural maintenance of chromosomes smc1	MET	537.76	1016.98	Low	-0.055892
AAEL002280	ctl2	TRP	537.544	631.412	Low	0.640093
AAEL006172	conserved hypothetical protein	UKN	537.38	1131.7	Low	-0.349694
AAEL003771	trithorax protein ash2	DIV	537.077	1240.43	Low	-0.0581773
AAEL017220	Nucleic acid binding,	RTT	536.765	675.83	Low	0.629646
AAEL013711	conserved hypothetical protein	DIV	536.664	1638.19	Low	-0.800567
AAEL004440	tubulin-specific chaperone e	CS	536.281	568.735	Low	0.809636
AAEL006589	conserved hypothetical protein	DIV	536.209	422.375	Low	1.19923
AAEL003310	conserved hypothetical protein	UKN	535.272	980.098	Low	0.0895466
AAEL009875	alanine aminotransferase	DIV	534.981	591.609	Low	0.865864
AAEL004688	conserved hypothetical protein	DIV	534.397	423.078	Low	1.26297
AAEL001366	conserved hypothetical protein	UKN	533.801	791.792	Low	-0.477849
AAEL015084	hypothetical protein	DIV	533.462	400.334	Low	1.51682
AAEL013183	inositol triphosphate 3-kinase c	MET	532.961	515.983	Low	1.0071
AAEL005095	insl3/relaxin receptor	DIV	532.698	586.803	Low	0.822408
AAEL008485	conserved hypothetical protein	UKN	532.064	660.569	Low	0.605585
AAEL013598	hypothetical protein	DIV	531.916	512.537	Low	0.405754
AAEL002748	aspartyl-tRNA synthetase	DIV	531.848	1138.05	Low	-0.362044
AAEL009406	n(4)-(beta-n-acetylglucosaminyl)-l-asparaginase	PROT	531.663	504.022	Low	0.960745
AAEL008672	abc transporter	TRP	531.314	662.883	Low	0.530372
AAEL014349	serine protease	IMM	531.158	562.172	Low	0.777666
AAEL012716	chaperone protein, putative	DIV	530.868	984.154	Low	0.0209779
AAEL012554	maltose phosphorylase	DIV	530.852	622.206	Low	1.5813
AAEL012836	cytochrome B561	RSM	530.359	535.681	Low	0.855717
AAEL009206	organic cation transporter	TRP	529.746	745.518	Low	-0.406212
AAEL009052	conserved hypothetical protein	UKN	529.144	106.592	Low	3.69529
AAEL006863	hypothetical protein	UKN	528.415	699.898	Low	0.438587
AAEL008412	mitochondrial import inner membrane translocase subunit tim44	RSM	527.906	1907.48	Low	-0.769461
AAEL010013	wdpeat protein	DIV	526.386	1234.19	Low	-0.377289
AAEL013176	conserved hypothetical protein	UKN	526.204	2391.69	Low	-1.42294
AAEL011453	galactose-specific C-type lectin, putative	IMM	526.199	582.285	Low	0.931037
AAEL014746	o-linked n-acetylglucosamine transferase, ogt	DIV	526.016	779.53	Low	0.409694
AAEL005512	speckle-type poz protein	DIV	525.358	818.647	Low	0.26485
AAEL013302	vacuolar ATP synthase subunit g	TRP	524.804	625.902	Low	0.665326
AAEL008651	conserved hypothetical protein	DIV	524.715	276.607	Low	1.90519
AAEL005179	hypothetical protein	UKN	524.518	1046.63	Low	-0.248147
AAEL007166	hypothetical protein	RTT	523.363	636.053	Low	0.510549
AAEL017610	miRNA	RTT	523.301	622.677	Low	0.614208
AAEL005552	succinyl-coa synthetase beta chain	MET	523.161	887.548	Low	0.281617
AAEL000513	histone H4	RTT	523.109	3025.71	Low	-0.716041
AAEL002901	short-chain dehydrogenase	RSM	523.026	801.026	Low	0.226013
AAEL001601	conserved hypothetical protein	DIV	522.662	1438.22	Low	-0.94027
AAEL008492	conserved hypothetical protein	UKN	522.557	1080.8	Low	-0.219389
AAEL013197	conserved hypothetical protein	CS	522.482	609.576	Low	-0.332793
AAEL003656	hypothetical protein	UKN	522.399	363.42	Low	1.46438
AAEL007325	Mob3B protein, putative	DIV	522.181	1100.73	Low	-0.173709
AAEL000667	alpha-amylase	DIG	522.104	2389.8	Low	-1.39001
AAEL010638	histone H1, putative	RTT	521.395	1263.39	Low	-1.83935
AAEL006545	hypothetical protein	UKN	521.388	433.29	Low	1.18345
AAEL001952	28 kDa heat- and acid-stable phosphoprotein (PDGF-associated protein), putative	DIV	521.273	941.425	Low	-0.0279544
AAEL009379	mitochondrial ribosomal protein, L33, putative	RSM	521.199	1511	Low	-0.2862
AAEL007113	selenophosphate synthase	MET	520.776	961.592	Low	-0.285173
AAEL004702	hypothetical protein	UKN	520.69	749.482	Low	0.305516
AAEL009917	isoleucyl tRNA synthetase	MET	520.393	633.993	Low	0.367999
AAEL014295	conserved hypothetical protein	DIV	519.903	1186.9	Low	-0.37519
AAEL002327	hypothetical protein	UKN	519.532	605.525	Low	0.678852
AAEL000032	ribosomal protein S6	RTT	519.478	762.602	Low	0.211965
AAEL005308	pyruvate dehydrogenase	DIV	519.348	1526.03	Low	-0.712078
AAEL001503	sodium/hydrogen exchanger 3 (nhe3)	TRP	519.045	740.102	Low	0.291685
AAEL009700	beta lactamase domain	DIV	518.817	1260.23	Low	-0.496099
AAEL005960	conserved hypothetical protein	UKN	518.209	648.539	Low	0.511052
AAEL007710	conserved hypothetical protein	UKN	517.937	1125.01	Low	-0.290917
AAEL003706	histone h2a	RTT	517.86	16526	Low	-4.47406
AAEL005699	membrane protein tms1d	DIV	517.77	422.284	Low	1.38976
AAEL005038	ubiquitin-conjugating enzyme E2	DIV	517.535	7080.37	Low	-3.09974
AAEL014043	hypothetical protein	UKN	517.363	858.773	Low	0.0963532
AAEL001699	adenylate cyclase	TRP	517.304	459.642	Low	1.20032
AAEL011355	carnitine o-acetyltransferase	DIV	516.713	654.411	Low	0.519927
AAEL009894	mitotic protein phosphatase 1 regulator, putative	IMM	516.545	1066.84	Low	-0.143291
AAEL002193	hypothetical protein	UKN	515.767	607.415	Low	0.949642
AAEL015034	alcohol dehydrogenase	MET	515.764	986.165	Low	-0.147292
AAEL004841	conserved hypothetical protein	UKN	515.761	103.922	Low	-0.440043
AAEL006585	predicted protein	UKN	515.677	521.938	Low	0.940999
AAEL007107	serine protease, putative	IMM	515.657	667.472	Low	0.542448
AAEL011666	mitochondrial ribosomal protein, L41, putative	RSM	515.498	1224.78	Low	-0.525626
AAEL013525	Timp-3, putative	MET	514.58	496.326	Low	0.944306
AAEL000036	hypothetical protein	UKN	514.315	811.492	Low	0.14898
AAEL012282	prohibitin	MET	514.254	1455.83	Low	-0.431588
AAEL006564	mitochondrial RNA splicing protein	RSM	513.536	534.605	Low	0.790595
AAEL004234	conserved hypothetical protein	UKN	512.972	1175.58	Low	-0.370304
AAEL013061	SM protein G, putative	MET	512.9	939.979	Low	-0.0124938
AAEL002283	hypothetical protein	DIV	512.866	662.294	Low	0.496658
AAEL007381	conserved hypothetical protein	UKN	512.645	595.338	Low	0.670563
AAEL014821	hypothetical protein	DIV	512.256	1088.6	Low	-0.289166
AAEL002154	transcription initiation factor IIA (TFIIA), gamma chain	RTT	512.067	886.171	Low	0.0600644
AAEL001058	jun activation domain binding protein	DIV	511.662	876.483	Low	0.0499958
AAEL002321	paired box protein pax-6	DIV	510.902	599.415	Low	0.591591
AAEL003995	zinc binding dehydrogenase	MET	510.465	652.143	Low	0.468921
AAEL017144	Hypothetical protein	UKN	510.309	581.857	Low	0.760376
AAEL006909	hypothetical protein	DIV	510.292	715.159	Low	0.347645
AAEL010957	serine collagenase 1 precursor, putative	IMM	509.309	663.079	Low	0.546213
AAEL006983	hypothetical protein	DIV	509.066	989.633	Low	-0.80407
AAEL000936	hypothetical protein	RSM	508.992	1019.55	Low	-0.233676
AAEL006951	protein phosphatase 2c	DIV	508.775	1684.87	Low	-0.964387
AAEL008613	TraB, putative	DIV	508.761	372.262	Low	1.42715
AAEL000159	nipsnap	DIV	507.839	1064.73	Low	-0.381853
AAEL000310	hypothetical protein	UKN	507.745	551.942	Low	0.718105
AAEL002198	conserved hypothetical protein	UKN	507.674	466.445	Low	1.28703
AAEL012083	receptor protein-tyrosine phosphatase 10d	DIV	507.612	208.287	Low	2.36833
AAEL001020	anterior fat body protein	DIV	507.362	1231.76	Low	-0.480153
AAEL009829	ARL3, putative	DIV	507.06	353.646	Low	1.46715
AAEL003605	U2 small nuclear ribonucleoprotein, putative	RTT	505.928	1086.39	Low	-0.296764
AAEL005274	conserved hypothetical protein	UKN	505.879	593.077	Low	0.815464
AAEL011184	mitochondrial phosphate carrier protein	RSM	505.791	4621.36	Low	-2.51169
AAEL003123	deoxyribonuclease I, putative	DIV	504.96	1284.06	Low	-0.635637
AAEL006811	cytochrome P450	RSM	504.387	1255.66	Low	-0.574825
AAEL009985	conserved hypothetical protein	UKN	504.126	9508.73	Low	-3.18005
AAEL012604	hypothetical protein	DIV	503.908	746.626	Low	0.55561
AAEL010559	vacuolar protein sorting vps16	TRP	503.797	695.656	Low	0.509457
AAEL007702	chaperonin	DIV	503.528	2250.01	Low	-1.37906
AAEL011554	adhesion regulating molecule 1 (110 kda cell membrane glycoprotein)	CS	503.17	805.837	Low	0.36086
AAEL007017	conserved hypothetical protein	UKN	503.018	1131.36	Low	-0.10494
AAEL002686	testisin precursor, putative	PROT	502.616	572.28	Low	0.679507
AAEL003452	conserved hypothetical protein	DIV	502.465	974.033	Low	-0.309312
AAEL006575	troponin C	DIV	502.295	6001.39	Low	-2.93492
AAEL004358	conserved hypothetical protein	DIV	502.254	997.11	Low	-0.195296
AAEL017192	Hypothetical protein	UKN	501.913	346.424	Low	1.4957
AAEL004116	hypothetical protein	UKN	501.064	731.656	Low	-0.459981
AAEL007022	tfiia large subunit	RTT	501.05	587.923	Low	0.678701
AAEL008634	jnk	RSM	500.751	692.494	Low	-1.11241
AAEL004818	conserved hypothetical protein	DIV	499.865	1529.08	Low	-0.911517
AAEL001099	DEAD box polypeptide	DIV	499.271	745.366	Low	0.371843
AAEL011099	molybdopterin-binding	MET	499.172	971.687	Low	-0.119525
AAEL000245	conserved hypothetical protein	DIV	498.824	580.613	Low	0.658278
AAEL005744	DEAD box ATP-dependent RNA helicase	RTT	498.732	1720.37	Low	-1.14955
AAEL017102	Hypothetical protein	UKN	498.673	741.662	Low	0.77213
AAEL004670	conserved hypothetical protein	UKN	498.273	1373.1	Low	-0.651305
AAEL006224	short-chain dehydrogenase	RSM	497.295	693.194	Low	0.470643
AAEL013171	oxidase/peroxidase	IMM	497.282	337.36	Low	1.62039
AAEL001177	signal recognition particle, 14kD, putative	RTT	497.169	428.896	Low	1.23457
AAEL000629	adenylate kinase 3, putative	DIV	496.985	686.479	Low	0.408719
AAEL017607	U1 spliceosomal RNA	RTT	496.944	11864.6	Low	-3.99034
AAEL011252	conserved hypothetical protein	DIV	496.279	601.59	Low	0.561647
AAEL011116	14-3-3 protein sigma, gamma, zeta, beta/alpha	DIV	495.73	1282.18	Low	-0.483541
AAEL009748	2-hydroxyphytanoyl-coa lyase	MET	495.683	519.114	Low	0.862524
AAEL013528	peroxiredoxins, prx-1, prx-2, prx-3	IMM	495.222	1846.01	Low	-1.09134
AAEL011004	hypothetical protein	DIV	495.146	215.619	Low	2.31424
AAEL017407	Conserved hypothetical protein	UKN	495.001	923.789	Low	-0.248168
AAEL001351	hypothetical protein	UKN	494	683.58	Low	0.430553
AAEL013136	chromodomain helicase DNA binding protein	RTT	493.647	1421.97	Low	-0.812239
AAEL012928	hypothetical protein	UKN	493.634	637.852	Low	0.495936
AAEL009386	hypothetical protein	UKN	493.535	263.63	Low	1.92478
AAEL003844	galectin	IMM	493.516	670.916	Low	0.464232
AAEL012595	hypothetical protein	DIV	493.305	737.403	Low	0.373922
AAEL017162	GPCR Serotonin Family	DIV	493.22	655.597	Low	0.614188
AAEL005900	conserved hypothetical protein	UKN	493.1	316.813	Low	1.53761
AAEL000303	Histone H2A, putative	RTT	492.708	12691	Low	-4.57484
AAEL002046	cytochrome P450	RSM	492.631	1770.64	Low	-0.900913
AAEL014713	conserved hypothetical protein	DIV	492.542	690.372	Low	0.354343
AAEL005263	U3 small nucleolar ribonucleoprotein protein IMP3 (U3 snoRNP protein IMP3), putative	RTT	491.965	972.364	Low	-0.296382
AAEL009382	conserved hypothetical protein	DIV	491.878	842.939	Low	-0.47197
AAEL000256	epithelial membrane protein	IMM	491.844	568.494	Low	0.684193
AAEL006964	conserved hypothetical protein	UKN	491.789	696.991	Low	0.424311
AAEL007201	glutamyl aminopeptidase	MET	491.444	2492.63	Low	-1.53603
AAEL004475	arp2/3 complex 21 kd subunit	CS	491.413	788.899	Low	1.48715
AAEL009681	conserved hypothetical protein	DIV	490.828	451.882	Low	1.13704
AAEL013678	mannosyl-oligosaccharide alpha-1,2-mannosidase	DIV	490.805	335.721	Low	1.63215
AAEL000815	conserved hypothetical protein	UKN	490.343	571.084	Low	0.707065
AAEL000352	hypothetical protein	UKN	490.255	1116.33	Low	-0.396426
AAEL008394	conserved hypothetical protein	UKN	489.988	1060.12	Low	-0.379285
AAEL010245	chloride channel, putative	TRP	489.751	745.367	Low	0.204751
AAEL007298	conserved hypothetical protein	DIV	489.458	388.332	Low	1.3641
AAEL004639	histone deacetylase	MET	489.438	665.62	Low	0.520989
AAEL014727	conserved hypothetical protein	DIV	489.068	602.998	Low	0.566478
AAEL011527	eukaryotic translation initiation factor	RTT	488.949	1387.19	Low	-0.688631
AAEL003213	guanine deaminase	DIV	488.533	709.1	Low	0.308722
AAEL017401	Hypothetical protein	UKN	488.463	671.46	Low	0.493548
AAEL000824	hypothetical protein	DIV	488.384	325.093	Low	1.11214
AAEL004524	proacrosin, putative	MET	487.921	318.952	Low	1.39744
AAEL007469	mitotic checkpoint protein bub3	DIV	487.826	1978.14	Low	-1.37238
AAEL004651	multiple ankyrin repeats single kh domain protein	DIV	487.545	705.575	Low	0.299019
AAEL011594	serine/threonine protein kinase	DIV	487.19	803.651	Low	0.284847
AAEL013155	conserved hypothetical protein	DIV	487.12	475.63	Low	0.870178
AAEL002137	transcriptional adaptor 2 (ada2)	RTT	486.641	1143.03	Low	-0.323128
AAEL001128	AMP dependent coa ligase	MET	486.633	415.487	Low	1.16491
AAEL008133	GTP-binding protein hflx	DIV	486.609	790.17	Low	0.648545
AAEL000316	hypothetical protein	UKN	486.302	602.781	Low	0.590109
AAEL009630	high-affinity cgmp-specific 3,5-cyclic phosphodiesterase	CS	485.883	422.637	Low	1.1209
AAEL002468	lipid a export ATP-binding/permease protein msba	TRP	485.708	1094.94	Low	0.0093379
AAEL010403	past-1	TRP	485.6	536.461	Low	0.672988
AAEL011700	phosphatidylinositol glycan, class c	MET	485.246	751.048	Low	0.233385
AAEL007344	conserved hypothetical protein	UKN	485.106	1041.32	Low	-1.08191
AAEL004249	conserved hypothetical protein	UKN	484.738	4373.19	Low	-2.36803
AAEL001495	conserved hypothetical protein	UKN	484.512	1255.25	Low	-0.522216
AAEL000221	mediator complex, subunit, putative	DIV	484.246	2580.92	Low	-1.62795
AAEL002923	hypothetical protein	UKN	484.076	1077.58	Low	-0.506111
AAEL017251	Nucleic acid binding,	DIV	483.799	576.464	Low	1.05245
AAEL015100	calnexin	DIV	483.156	611.347	Low	0.668768
AAEL011113	conserved hypothetical protein	DIV	483.119	1751.31	Low	-1.05387
AAEL012825	bifunctional purine biosynthesis protein	MET	483.046	1122.49	Low	0.0629601
AAEL011241	conserved hypothetical protein	DIV	482.679	691.722	Low	0.308629
AAEL010599	neutral alpha-glucosidase ab precursor (glucosidase ii alpha subunit) (alpha glucosidase 2)	MET	482.579	450.395	Low	1.00367
AAEL013734	hypothetical protein	UKN	482.443	2083.49	Low	-1.40712
AAEL002219	zinc finger protein, putative	DIV	482.43	711.061	Low	-0.467987
AAEL002758	conserved hypothetical protein	UKN	482.354	1017.05	Low	-0.302856
AAEL001649	leucine aminopeptidase	DIV	481.993	610.269	Low	0.493591
AAEL010051	cell cycle progression	DIV	481.891	1369.71	Low	-0.852179
AAEL001101	ATP-dependent transporter	TRP	481.277	932.584	Low	-0.230627
AAEL007326	ccr4-not transcription complex	MET	481.101	634.751	Low	0.454222
AAEL003916	splicing factor, putative	RTT	480.747	903.171	Low	-0.459955
AAEL008328	conserved hypothetical protein	DIV	480.289	962.726	Low	-0.196895
AAEL012130	ordml, arthropod	DIV	480.074	483.975	Low	0.900569
AAEL002956	citrate synthase	MET	480.065	358.952	Low	1.5113
AAEL002867	phenylalanyl-tRNA synthetase alpha chain	DIV	479.916	847.722	Low	-0.288094
AAEL003839	conserved hypothetical protein	DIV	479.866	669.39	Low	0.0483708
AAEL004484	predicted protein	UKN	479.602	3035	Low	-1.86301
AAEL007867	hypothetical protein	UKN	479.467	532.882	Low	0.644033
AAEL008153	conserved hypothetical protein	DIV	479.183	762.294	Low	0.407216
AAEL011848	conserved hypothetical protein	DIV	478.901	652.463	Low	0.410947
AAEL012357	conserved hypothetical protein	UKN	478.811	982.883	Low	-0.42866
AAEL017824	U1 spliceosomal RNA	RTT	478.566	6077.48	Low	-2.87669
AAEL011789	citrate synthase	MET	478.548	436.609	Low	1.02436
AAEL013682	zinc finger protein	DIV	478.082	701.833	Low	0.217433
AAEL002860	conserved hypothetical protein	DIV	478.028	1688.98	Low	-0.991106
AAEL002380	Gustatory receptor 21a, putative	CSR	477.98	564.125	Low	0.675829
AAEL002805	conserved hypothetical protein	UKN	477.646	425.143	Low	1.10655
AAEL013314	calicylin binding protein	DIV	477.582	1208.25	Low	-0.601481
AAEL003237	low molecular weight protein-tyrosine-phosphatase	DIV	477.371	1755.51	Low	-1.17059
AAEL011810	conserved hypothetical protein	UKN	477.2	239.061	Low	2.01531
AAEL013964	ribosomal protein L20, putative	RTT	477.141	942.713	Low	-0.0790618
AAEL014498	conserved hypothetical protein	DIV	477.117	656.839	Low	0.475774
AAEL007848	conserved hypothetical protein	DIV	477.043	590.11	Low	0.560586
AAEL004472	hypothetical protein	DIV	476.651	594.905	Low	0.511518
AAEL006242	beta chain spectrin	CS	476.482	439.819	Low	1.06141
AAEL005398	hypothetical protein	DIV	476.364	553.05	Low	0.448286
AAEL006146	hypothetical protein	UKN	475.405	840.076	Low	-0.589264
AAEL001134	methylmalonate-semialdehyde dehydrogenase	DIV	475.37	2076.97	Low	-1.39185
AAEL005628	conserved hypothetical protein	UKN	474.851	1391.51	Low	-0.724389
AAEL008152	short-chain dehydrogenase	RSM	474.576	528.799	Low	0.930144
AAEL007821	signalosome, subunit 2, CSN8, putative	DIV	474.129	1092.84	Low	-0.367741
AAEL009932	lethal giant larva, putative	DIV	473.967	673.101	Low	0.27473
AAEL011832	conserved hypothetical protein	DIV	473.822	1832.48	Low	-1.16463
AAEL012126	f-box/lrr protein, drome	DIV	473.447	501.179	Low	1.1239
AAEL000662	conserved hypothetical protein	UKN	473.021	507.628	Low	1.10714
AAEL014414	DEAD box ATP-dependent RNA helicase	RTT	472.758	997.63	Low	-0.0899298
AAEL010157	microsomal glutathione s-transferase	RSM	472.718	1399.5	Low	-1.08105
AAEL002475	conserved hypothetical protein	RTT	472.603	594.233	Low	0.529019
AAEL009732	rac gtpase	DIV	472.495	727.003	Low	0.317667
AAEL013267	conserved hypothetical protein	DIV	472.379	699.675	Low	-0.131955
AAEL000088	brefeldin A-sensitive peripheral Golgi protein, putative	DIV	472.19	635.339	Low	0.551701
AAEL014426	glycine dehydrogenase	MET	471.667	1478.03	Low	-0.818106
AAEL013555	cytochrome P450	RSM	471.536	284.05	Low	1.72065
AAEL004083	wdpeat protein	DIV	471.192	797.679	Low	0.132089
AAEL011731	metalloprotease	PROT	470.836	622.683	Low	0.379661
AAEL009534	dimethyladenosine transferase	MET	470.81	1162.99	Low	-0.485664
AAEL004893	hypothetical protein	DIV	470.591	577.249	Low	0.471281
AAEL004308	proteasome subunit alpha type	DIV	470.587	995.684	Low	-0.379798
AAEL011395	glutaminyl-trna synthetase	MET	470.208	737.544	Low	0.340804
AAEL004346	hypothetical protein	DIV	469.863	763.148	Low	0.119877
AAEL001356	RNA-binding protein	RTT	469.844	891.773	Low	-0.126109
AAEL007168	conserved hypothetical protein	DIV	469.531	983.686	Low	-0.364815
AAEL015607	conserved hypothetical protein	UKN	469.407	434.822	Low	0.309429
AAEL001002	sodium/solute symporter	TRP	469.092	702.547	Low	0.227167
AAEL003670	myelinprotein expression factor	RTT	468.83	879.253	Low	-0.142972
AAEL002124	serine protease	IMM	468.487	1242.18	Low	-0.696277
AAEL010889	hypothetical protein	DIV	468.323	666.753	Low	0.491066
AAEL007809	potassium channel regulator	TRP	468.142	377.015	Low	1.19286
AAEL003376	hypothetical protein	UKN	468.11	646.052	Low	0.303024
AAEL014452	acyl-coa dehydrogenase	MET	468.02	618.766	Low	0.517806
AAEL014959	heterogeneous nuclear ribonucleoprotein k	RTT	467.92	629.069	Low	0.43491
AAEL000786	hypothetical protein	DIV	467.764	1193.21	Low	-0.613298
AAEL006887	mrna turnover protein 4 mrt4	DIV	467.418	1160.06	Low	-0.55821
AAEL012705	conserved hypothetical protein	DIV	467.103	604.762	Low	0.571907
AAEL001824	hypothetical protein	DIV	467.086	287.729	Low	1.61155
AAEL015114	conserved hypothetical protein	UKN	466.824	1371.71	Low	-1.20047
AAEL008852	conserved hypothetical protein	UKN	466.689	1414.23	Low	-0.471062
AAEL012250	developmentally regulated GTP-binding protein 2 (drg 2)	DIV	466.508	916.687	Low	-0.231557
AAEL000118	cleavage and polyadenylation specificity factor	MET	466.475	1008.19	Low	-0.280416
AAEL006833	succinyl-CoA synthetase small subunit, putative	DIV	466.28	1307.02	Low	-0.719995
AAEL016626	tRNA-Gly	RTT	466.163	580.316	Low	0.552747
AAEL008593	nad dependent epimerase/dehydratase	MET	466.148	533.6	Low	0.736398
AAEL005141	conserved hypothetical protein	UKN	466.139	607.655	Low	0.443541
AAEL016730	tRNA-Gly	RTT	465.975	573.762	Low	0.564495
AAEL011089	ribonucleoprotein	RTT	465.347	853.899	Low	-0.158779
AAEL008366	pyruvate dehydrogenase	DIV	465.199	1125.86	Low	-0.409549
AAEL006802	cytochrome P450	RSM	464.901	252.248	Low	2.0859
AAEL004364	conserved hypothetical protein	UKN	464.77	612.736	Low	0.480701
AAEL004227	myosin vi	CS	464.598	338.495	Low	1.39391
AAEL007062	hypothetical protein	DIV	464.496	534.463	Low	0.66538
[truncated: 11,544 more rows]
